# Supplementary material for: Selective cross‐linking of coinciding protein assemblies by in‐gel cross‐linking mass spectrometry
Source: EMBO J. 2021 Jan 18;40(4):e106174. doi: 10.15252/embj.2020106174 (PMC7883291; doi:10.15252/embj.2020106174)
Supplement: Supplementary file 3 — Table EV1 [file EMBJ-40-e106174-s003.xlsx]

## Sheet: Legend
Table EV1 – Inter-domain rotation angles and domain centroid displacements between the IGX-MS driven model and the monomeric C6 X-ray structure.
Tab no	Description
1	Inter-domain rotation angles and domain centroid displacements between the IGX-MS driven model and the monomeric C6 X-ray structure.

## Sheet: 1
Domain	Start	End	Rotation angle with previous domain (°)	Distance between domain centroids (Å)
TSP type 1-1 (TSP1)	1	58	N.A.	N.A.
TSP type 1-2 (TSP2)	60	113	42.4384	19.675
LDL-receptor class A	117	154	27.6705	9.085
MACPF	155	501	29.0405	16.345
EGF-like	502	532	27.8913	9.534
TSP type 1-3 (TSP3)	544	591	82.8205	16.724
CCP1	621	680	31.8653	110.036
CCP2	681	742	1.38822	1.148
FIM 1	759	818	2.22579	0.858
FIM 2	855	913	0.84583	0.562
