# Supplementary material for: Selective cross‐linking of coinciding protein assemblies by in‐gel cross‐linking mass spectrometry
Source: EMBO J. 2021 Jan 18;40(4):e106174. doi: 10.15252/embj.2020106174 (PMC7883291; doi:10.15252/embj.2020106174)
Supplement: Supplementary file 4 — Table EV2 [file EMBJ-40-e106174-s004.xlsx]

## Sheet: Legend
Table EV2 – Overview of template input for Modeller to model alternative C6 structure.
Tab no	Description
1	Overview of template input for Modeller to model alternative C6 structure.

## Sheet: 1
Template	Template ID	Initial PDB ID	Residue number
1	C6_core_alt.pdb	3T5O	1-109; 118-135; 164-235; 289-360; 412-469
2	C6_res110_117.pdb	3T5O	110-117
3	C6_res136_163.pdb	3T5O	136-163
4	C6_CH1.pdb	3T5O	236-288
5	C6_CH2.pdb	3T5O	361-411
6	C6_res479_522.pdb	3T5O	479-522
7	C6_res523_539.pdb	3T5O	523-539
8	C6_res540_590.pdb	3T5O	540-590
