# Supplementary material for: Selective cross‐linking of coinciding protein assemblies by in‐gel cross‐linking mass spectrometry
Source: EMBO J. 2021 Jan 18;40(4):e106174. doi: 10.15252/embj.2020106174 (PMC7883291; doi:10.15252/embj.2020106174)
Supplement: Supplementary file 5 — Dataset EV1 [file EMBJ-40-e106174-s005.xlsx]

## Sheet: Legend
Dataset EV1 – IGX-MS and in-solution XL-MS identified cross-links for GroEL.
Tab no	Description
1	IGX-MS and in-solution XL-MS identified cross-links for GroEL

## Sheet: 1
Structure	Chain A	Position A	Chain B	Position B	grp_xl_aa	XL_type	Distance	In-sol-DSS	In-gel-DSS (1.5 mM)	In-gel-DSSO (2 mM)
1KP8	A	28	B	117	117_28	Inter	20.3246	FALSE	TRUE	FALSE
1KP8	A	34	B	117	117_34	Inter	11.8183	TRUE	TRUE	TRUE
1KP8	A	51	B	117	117_51	Inter	15.5698	TRUE	TRUE	TRUE
1KP8	A	80	A	117	117_80	Intra	19.6058	TRUE	TRUE	TRUE
1KP8	A	122	A	117	122_117	Intra	8.57654	TRUE	TRUE	TRUE
1KP8	A	122	M	122	122_122	Inter	32.5473	TRUE	TRUE	FALSE
1KP8	A	122	G	34	122_34	Inter	17.4343	TRUE	TRUE	TRUE
1KP8	A	132	A	122	132_122	Intra	15.7641	TRUE	TRUE	FALSE
1KP8	A	142	A	122	142_122	Intra	36.6174	TRUE	TRUE	TRUE
1KP8	A	4	G	15	15_3	Inter	15.7136	FALSE	TRUE	TRUE
1KP8	A	142	A	168	168_142	Intra	14.5784	TRUE	TRUE	FALSE
1KP8	A	171	A	132	171_132	Intra	19.4962	TRUE	TRUE	FALSE
1KP8	A	207	A	272	272_207	Intra	13.2495	TRUE	TRUE	TRUE
1KP8	A	225	G	272	272_225	Inter	17.7416	FALSE	TRUE	TRUE
1KP8	A	226	G	272	272_226	Inter	14.7498	TRUE	TRUE	TRUE
1KP8	A	277	A	226	277_226	Intra	9.13462	TRUE	TRUE	TRUE
1KP8	A	277	A	272	277_272	Intra	17.4079	TRUE	TRUE	TRUE
1KP8	A	80	A	277	277_80	Intra	21.5683	FALSE	TRUE	FALSE
1KP8	A	311	G	245	311_245	Inter	17.8654	FALSE	TRUE	FALSE
1KP8	A	122	G	321	321_122	Inter	47.687	TRUE	TRUE	TRUE
1KP8	A	321	B	226	321_226	Inter	17.2382	TRUE	TRUE	TRUE
1KP8	A	321	A	277	321_277	Intra	20.2793	TRUE	TRUE	TRUE
1KP8	A	327	A	277	327_277	Intra	11.9612	TRUE	TRUE	TRUE
1KP8	A	327	G	42	327_42	Inter	23.0934	TRUE	TRUE	TRUE
1KP8	A	327	A	51	327_51	Intra	23.6736	TRUE	TRUE	FALSE
1KP8	A	75	A	327	327_75	Intra	18.159	TRUE	TRUE	TRUE
1KP8	A	80	A	327	327_80	Intra	12.2511	TRUE	TRUE	TRUE
1KP8	A	171	A	371	371_171	Intra	13.4568	TRUE	TRUE	TRUE
1KP8	A	364	A	371	371_364	Intra	10.912	TRUE	TRUE	TRUE
1KP8	A	380	B	277	380_277	Inter	22.9872	FALSE	TRUE	TRUE
1KP8	A	380	A	321	380_321	Intra	14.182	FALSE	TRUE	TRUE
1KP8	A	207	A	390	390_207	Intra	13.413	FALSE	TRUE	TRUE
1KP8	A	390	B	277	390_277	Inter	16.6398	TRUE	TRUE	TRUE
1KP8	A	327	G	390	390_327	Inter	20.2791	TRUE	TRUE	TRUE
1KP8	A	42	A	390	390_42	Intra	25.8203	TRUE	TRUE	TRUE
1KP8	A	51	A	390	390_51	Intra	21.0376	FALSE	TRUE	TRUE
1KP8	A	80	G	390	390_80	Inter	20.5717	TRUE	TRUE	TRUE
1KP8	A	42	A	28	42_28	Intra	21.254	TRUE	TRUE	FALSE
1KP8	A	42	A	34	42_34	Intra	24.9184	TRUE	TRUE	TRUE
1KP8	A	122	A	425	425_122	Intra	13.952	TRUE	TRUE	TRUE
1KP8	A	425	A	132	425_132	Intra	13.0717	TRUE	TRUE	FALSE
1KP8	A	425	M	425	425_425	Inter	34.4051	FALSE	TRUE	TRUE
1KP8	A	441	M	441	441_441	Inter	18.642	FALSE	TRUE	TRUE
1KP8	A	470	A	441	470_441	Intra	16.0613	TRUE	TRUE	TRUE
1KP8	A	51	A	34	51_34	Intra	9.48558	TRUE	TRUE	TRUE
1KP8	A	65	G	42	65_42	Inter	10.2718	TRUE	TRUE	FALSE
1KP8	A	65	A	7	65_6	Intra	10.747	FALSE	TRUE	TRUE
1KP8	A	65	A	7	65_7	Intra	11.0801	TRUE	TRUE	TRUE
1KP8	A	75	G	42	75_42	Inter	14.4629	TRUE	TRUE	FALSE
1KP8	A	80	G	42	80_42	Inter	18.8685	TRUE	TRUE	TRUE
1KP8	A	80	A	51	80_51	Intra	19.6367	TRUE	TRUE	TRUE
1KP8	A	7	A	15	15_7	Intra	9.26296	TRUE	TRUE	TRUE
1KP8	A	122	A	168	168_122	Intra	41.5195	TRUE	TRUE	TRUE
1KP8	A	207	A	42	207_42	Intra	20.6453	FALSE	TRUE	TRUE
1KP8	A	207	B	226	226_207	Inter	15.1526	FALSE	TRUE	TRUE
1KP8	A	42	A	272	272_42	Intra	29.7188	TRUE	TRUE	FALSE
1KP8	A	207	B	277	277_207	Inter	17.7447	TRUE	TRUE	TRUE
1KP8	A	168	A	371	371_168	Intra	14.0293	FALSE	TRUE	FALSE
1KP8	A	390	B	226	390_226	Inter	19.179	TRUE	TRUE	TRUE
1KP8	A	390	A	272	390_272	Intra	23.7665	FALSE	TRUE	TRUE
1KP8	A	42	A	392	392_42	Intra	28.6028	FALSE	TRUE	TRUE
1KP8	A	168	A	425	425_168	Intra	39.9727	TRUE	TRUE	FALSE
1KP8	A	498	A	132	498_132	Intra	9.35893	TRUE	TRUE	FALSE
1KP8	A	80	A	34	80_34	Intra	24.8804	TRUE	TRUE	FALSE
1KP8	A	28	A	122	122_28	Intra	25.9503	TRUE	TRUE	FALSE
1KP8	A	7	A	15	15_6	Intra	11.9012	FALSE	TRUE	TRUE
1KP8	A	390	B	117	390_117	Intra	28.5327	FALSE	FALSE	TRUE
1KP8	A	392	A	207	392_207	Intra	17.1994	FALSE	FALSE	TRUE
1KP8	A	441	A	425	441_425	Intra	12.4188	TRUE	FALSE	TRUE
1KP8	A	498	A	364	498_364	Intra	25.1945	FALSE	FALSE	TRUE
1KP8	A	498	A	371	498_371	Intra	23.9053	FALSE	FALSE	TRUE
1KP8	A	65	A	15	65_15	Intra	8.91487	FALSE	FALSE	TRUE
1KP8	A	65	B	4	65_3	Intra	9.41357	FALSE	FALSE	TRUE
1KP8	A	75	B	4	75_3	Intra	14.9694	FALSE	FALSE	TRUE
1KP8	A	321	B	225	321_225	Intra	16.6593	FALSE	FALSE	TRUE
1KP8	A	364	A	168	364_168	Intra	22.9608	FALSE	FALSE	TRUE
1KP8	A	380	B	226	380_226	Intra	22.2098	FALSE	FALSE	TRUE
1KP8	A	392	B	277	392_277	Intra	22.2776	FALSE	FALSE	TRUE
1KP8	A	393	B	226	393_226	Intra	22.2677	FALSE	FALSE	TRUE
1KP8	A	393	A	390	393_390	Intra	5.12578	FALSE	FALSE	TRUE
1KP8	A	42	B	4	42_3	Intra	13.8522	FALSE	FALSE	TRUE
1KP8	A	425	A	34	425_34	Intra	28.463	TRUE	FALSE	TRUE
1KP8	A	498	A	327	498_327	Intra	19.0119	TRUE	FALSE	TRUE
1KP8	A	117	G	42	117_42	Intra	25.1688	TRUE	FALSE	TRUE
1KP8	A	286	A	226	286_226	Intra	12.6924	FALSE	FALSE	TRUE
1KP8	A	390	A	34	390_34	Intra	26.0669	FALSE	FALSE	TRUE
1KP8	A	42	B	122	122_42	Intra	31.39	TRUE	FALSE	FALSE
1KP8	A	51	B	122	122_51	Intra	21.9925	TRUE	FALSE	FALSE
1KP8	A	65	A	122	122_65	Intra	32.6232	TRUE	FALSE	FALSE
1KP8	A	122	A	7	122_7	Intra	29.6383	TRUE	FALSE	FALSE
1KP8	A	75	A	122	122_75	Intra	23.3494	TRUE	FALSE	FALSE
1KP8	A	132	G	42	132_42	Intra	38.1231	TRUE	FALSE	FALSE
1KP8	A	132	A	51	132_51	Intra	29.6435	TRUE	FALSE	FALSE
1KP8	A	132	A	65	132_65	Intra	40.3745	TRUE	FALSE	FALSE
1KP8	A	132	B	7	132_7	Intra	39.669	TRUE	FALSE	FALSE
1KP8	A	142	A	42	142_42	Intra	45.0434	TRUE	FALSE	FALSE
1KP8	A	142	A	51	142_51	Intra	31.4566	TRUE	FALSE	FALSE
1KP8	A	168	B	7	168_7	Intra	50.9441	TRUE	FALSE	FALSE
1KP8	A	122	A	226	226_122	Intra	43.4617	TRUE	FALSE	FALSE
1KP8	A	132	A	226	226_132	Intra	42.1765	TRUE	FALSE	FALSE
1KP8	A	168	B	226	226_168	Intra	34.5495	TRUE	FALSE	FALSE
1KP8	A	226	B	4	226_4	Intra	40.0596	TRUE	FALSE	FALSE
1KP8	A	65	A	226	226_65	Intra	40.0445	TRUE	FALSE	FALSE
1KP8	A	7	A	226	226_7	Intra	44.1038	TRUE	FALSE	FALSE
1KP8	A	80	A	226	226_80	Intra	28.757	TRUE	FALSE	FALSE
1KP8	A	122	G	272	272_122	Intra	49.266	TRUE	FALSE	FALSE
1KP8	A	132	A	272	272_132	Intra	44.673	TRUE	FALSE	FALSE
1KP8	A	272	A	34	272_34	Intra	42.7228	TRUE	FALSE	FALSE
1KP8	A	51	A	272	272_51	Intra	34.3063	TRUE	FALSE	FALSE
1KP8	A	7	G	272	272_7	Intra	40.7217	TRUE	FALSE	FALSE
1KP8	A	80	A	272	272_80	Intra	29.6936	TRUE	FALSE	FALSE
1KP8	A	122	A	277	277_122	Intra	37.3595	TRUE	FALSE	FALSE
1KP8	A	277	G	34	277_34	Intra	38.4595	TRUE	FALSE	FALSE
1KP8	A	42	B	277	277_42	Intra	26.6731	TRUE	FALSE	FALSE
1KP8	A	51	B	277	277_51	Intra	31.4953	TRUE	FALSE	FALSE
1KP8	A	65	A	277	277_65	Intra	36.9607	TRUE	FALSE	FALSE
1KP8	A	277	A	7	277_7	Intra	41.664	TRUE	FALSE	FALSE
1KP8	A	28	B	7	28_7	Intra	13.8865	TRUE	FALSE	FALSE
1KP8	A	321	A	272	321_272	Intra	15.1275	TRUE	FALSE	FALSE
1KP8	A	321	A	34	321_34	Intra	42.4869	TRUE	FALSE	FALSE
1KP8	A	327	A	117	327_117	Intra	31.2438	TRUE	FALSE	FALSE
1KP8	A	327	A	122	327_122	Intra	31.5996	TRUE	FALSE	FALSE
1KP8	A	327	A	226	327_226	Intra	20.0843	TRUE	FALSE	FALSE
1KP8	A	327	A	28	327_28	Intra	25.7716	TRUE	FALSE	FALSE
1KP8	A	327	A	321	327_321	Intra	20.9212	TRUE	FALSE	FALSE
1KP8	A	327	A	65	327_65	Intra	29.6864	TRUE	FALSE	FALSE
1KP8	A	327	B	7	327_7	Intra	33.0837	TRUE	FALSE	FALSE
1KP8	A	7	G	34	34_7	Intra	19.7671	TRUE	FALSE	FALSE
1KP8	A	122	A	364	364_122	Intra	34.1496	TRUE	FALSE	FALSE
1KP8	A	171	A	364	364_171	Intra	19.596	TRUE	FALSE	FALSE
1KP8	A	286	A	364	364_286	Intra	13.2098	TRUE	FALSE	FALSE
1KP8	A	327	A	364	364_327	Intra	23.5455	TRUE	FALSE	FALSE
1KP8	A	122	A	371	371_122	Intra	38.2448	TRUE	FALSE	FALSE
1KP8	A	371	A	226	371_226	Intra	24.3818	TRUE	FALSE	FALSE
1KP8	A	371	A	272	371_272	Intra	26.8202	TRUE	FALSE	FALSE
1KP8	A	327	A	371	371_327	Intra	19.9685	TRUE	FALSE	FALSE
1KP8	A	51	A	371	371_51	Intra	38.2845	TRUE	FALSE	FALSE
1KP8	A	80	A	371	371_80	Intra	27.2329	TRUE	FALSE	FALSE
1KP8	A	42	B	7	42_7	Intra	15.7003	TRUE	FALSE	FALSE
1KP8	A	117	A	425	425_117	Intra	20.3833	TRUE	FALSE	FALSE
1KP8	A	142	A	425	425_142	Intra	30.5382	TRUE	FALSE	FALSE
1KP8	A	425	A	15	425_15	Intra	34.6628	TRUE	FALSE	FALSE
1KP8	A	171	A	425	425_171	Intra	31.9856	TRUE	FALSE	FALSE
1KP8	A	425	A	226	425_226	Intra	52.6095	TRUE	FALSE	FALSE
1KP8	A	425	A	272	425_272	Intra	54.9254	TRUE	FALSE	FALSE
1KP8	A	277	A	425	425_277	Intra	45.0168	TRUE	FALSE	FALSE
1KP8	A	28	A	425	425_28	Intra	26.1001	TRUE	FALSE	FALSE
1KP8	A	321	A	425	425_321	Intra	52.0367	TRUE	FALSE	FALSE
1KP8	A	327	A	425	425_327	Intra	37.3565	TRUE	FALSE	FALSE
1KP8	A	425	A	364	425_364	Intra	39.743	TRUE	FALSE	FALSE
1KP8	A	371	A	425	425_371	Intra	41.4566	TRUE	FALSE	FALSE
1KP8	A	42	B	425	425_42	Intra	41.5593	TRUE	FALSE	FALSE
1KP8	A	51	A	425	425_51	Intra	32.6194	TRUE	FALSE	FALSE
1KP8	A	65	A	425	425_65	Intra	40.8979	TRUE	FALSE	FALSE
1KP8	A	7	G	425	425_7	Intra	39.0018	TRUE	FALSE	FALSE
1KP8	A	75	A	425	425_75	Intra	29.7095	TRUE	FALSE	FALSE
1KP8	A	80	A	425	425_80	Intra	27.2598	TRUE	FALSE	FALSE
1KP8	A	441	A	122	441_122	Intra	10.6856	TRUE	FALSE	FALSE
1KP8	A	441	A	226	441_226	Intra	51.0653	TRUE	FALSE	FALSE
1KP8	A	441	A	272	441_272	Intra	54.2079	TRUE	FALSE	FALSE
1KP8	A	441	A	277	441_277	Intra	44.5633	TRUE	FALSE	FALSE
1KP8	A	327	A	441	441_327	Intra	36.604	TRUE	FALSE	FALSE
1KP8	A	441	A	364	441_364	Intra	43.3909	TRUE	FALSE	FALSE
1KP8	A	441	G	42	441_42	Intra	33.6162	TRUE	FALSE	FALSE
1KP8	A	441	A	7	441_7	Intra	28.5778	TRUE	FALSE	FALSE
1KP8	A	51	A	42	51_42	Intra	16.3138	TRUE	FALSE	FALSE
1KP8	A	51	B	7	51_7	Intra	15.9012	TRUE	FALSE	FALSE
1KP8	A	65	G	51	65_51	Intra	20.8745	TRUE	FALSE	FALSE
1KP8	A	4	A	7	7_4	Intra	13.4282	TRUE	FALSE	FALSE
1KP8	A	75	B	7	75_7	Intra	18.745	TRUE	FALSE	FALSE
1KP8	A	80	B	7	80_7	Intra	26.5896	TRUE	FALSE	FALSE
