# Supplementary material for: Selective cross‐linking of coinciding protein assemblies by in‐gel cross‐linking mass spectrometry
Source: EMBO J. 2021 Jan 18;40(4):e106174. doi: 10.15252/embj.2020106174 (PMC7883291; doi:10.15252/embj.2020106174)
Supplement: Supplementary file 6 — Dataset EV2 [file EMBJ-40-e106174-s006.xlsx]

## Sheet: Legend
Dataset EV2 – IGX-MS identified cross-links of GroEL and gp23 complexes.
Tab no	Description
1	IGX-MS detected cross-links for GroEL and gp23

## Sheet: 1
	Band 1: GroEL				Band 2: GroEL(gp23)1				Band 3: GroEL(gp23)2
No.	Protein A	Protein B	Position A	Position B	Protein A	Protein B	Position A	Position B	Protein A	Protein B	Position A	Position B
1	CH60_ECOLI 60 kDa chaperonin	CH60_ECOLI 60 kDa chaperonin	3	15	CH60_ECOLI 60 kDa chaperonin	CH60_ECOLI 60 kDa chaperonin	390	226	CH60_ECOLI 60 kDa chaperonin	CH60_ECOLI 60 kDa chaperonin	3	15
2	CH60_ECOLI 60 kDa chaperonin	CH60_ECOLI 60 kDa chaperonin	80	51	CH60_ECOLI 60 kDa chaperonin	CH60_ECOLI 60 kDa chaperonin	122	34	CH60_ECOLI 60 kDa chaperonin	CH60_ECOLI 60 kDa chaperonin	122	272
3	CH60_ECOLI 60 kDa chaperonin	CH60_ECOLI 60 kDa chaperonin	80	327	CH60_ECOLI 60 kDa chaperonin	CH60_ECOLI 60 kDa chaperonin	327	42	CH60_ECOLI 60 kDa chaperonin	CH60_ECOLI 60 kDa chaperonin	425	132
4	CH60_ECOLI 60 kDa chaperonin	CH60_ECOLI 60 kDa chaperonin	122	117	CH60_ECOLI 60 kDa chaperonin	CH60_ECOLI 60 kDa chaperonin	425	132	CH60_ECOLI 60 kDa chaperonin	CH60_ECOLI 60 kDa chaperonin	327	42
5	CH60_ECOLI 60 kDa chaperonin	CH60_ECOLI 60 kDa chaperonin	42	117	CH60_ECOLI 60 kDa chaperonin	CH60_ECOLI 60 kDa chaperonin	65	6	CH60_ECOLI 60 kDa chaperonin	CH60_ECOLI 60 kDa chaperonin	51	122
6	CH60_ECOLI 60 kDa chaperonin	CH60_ECOLI 60 kDa chaperonin	327	277	CH60_ECOLI 60 kDa chaperonin	CH60_ECOLI 60 kDa chaperonin	65	3	CH60_ECOLI 60 kDa chaperonin	CH60_ECOLI 60 kDa chaperonin	42	122
7	CH60_ECOLI 60 kDa chaperonin	CH60_ECOLI 60 kDa chaperonin	425	122	CH60_ECOLI 60 kDa chaperonin	CH60_ECOLI 60 kDa chaperonin	34	51	CH60_ECOLI 60 kDa chaperonin	CH60_ECOLI 60 kDa chaperonin	28	117
8	CH60_ECOLI 60 kDa chaperonin	CH60_ECOLI 60 kDa chaperonin	80	42	CH60_ECOLI 60 kDa chaperonin	CH60_ECOLI 60 kDa chaperonin	28	122	CH60_ECOLI 60 kDa chaperonin	CH60_ECOLI 60 kDa chaperonin	470	441
9	CH60_ECOLI 60 kDa chaperonin	CH60_ECOLI 60 kDa chaperonin	122	34	CH60_ECOLI 60 kDa chaperonin	CH60_ECOLI 60 kDa chaperonin	122	117	CH60_ECOLI 60 kDa chaperonin	CH60_ECOLI 60 kDa chaperonin	65	7
10	CH60_ECOLI 60 kDa chaperonin	CH60_ECOLI 60 kDa chaperonin	42	34	CH60_ECOLI 60 kDa chaperonin	CH60_ECOLI 60 kDa chaperonin	65	7	CH60_ECOLI 60 kDa chaperonin	CH60_ECOLI 60 kDa chaperonin	80	390
11	CH60_ECOLI 60 kDa chaperonin	CH60_ECOLI 60 kDa chaperonin	117	34	CH60_ECOLI 60 kDa chaperonin	CH60_ECOLI 60 kDa chaperonin	80	42	CH60_ECOLI 60 kDa chaperonin	CH60_ECOLI 60 kDa chaperonin	80	122
12	CH60_ECOLI 60 kDa chaperonin	CH60_ECOLI 60 kDa chaperonin	42	390	CH60_ECOLI 60 kDa chaperonin	CH60_ECOLI 60 kDa chaperonin	42	28	CH60_ECOLI 60 kDa chaperonin	CH60_ECOLI 60 kDa chaperonin	207	42
13	CH60_ECOLI 60 kDa chaperonin	CH60_ECOLI 60 kDa chaperonin	272	226	CH60_ECOLI 60 kDa chaperonin	CH60_ECOLI 60 kDa chaperonin	207	272	CH60_ECOLI 60 kDa chaperonin	CH60_ECOLI 60 kDa chaperonin	168	132
14	CH60_ECOLI 60 kDa chaperonin	CH60_ECOLI 60 kDa chaperonin	390	277	CH60_ECOLI 60 kDa chaperonin	CH60_ECOLI 60 kDa chaperonin	75	327	CH60_ECOLI 60 kDa chaperonin	CH60_ECOLI 60 kDa chaperonin	498	132
15	CH60_ECOLI 60 kDa chaperonin	CH60_ECOLI 60 kDa chaperonin	390	226	CH60_ECOLI 60 kDa chaperonin	CH60_ECOLI 60 kDa chaperonin	80	51	CH60_ECOLI 60 kDa chaperonin	CH60_ECOLI 60 kDa chaperonin	80	51
16	CH60_ECOLI 60 kDa chaperonin	CH60_ECOLI 60 kDa chaperonin	327	390	CH60_ECOLI 60 kDa chaperonin	CH60_ECOLI 60 kDa chaperonin	80	117	CH60_ECOLI 60 kDa chaperonin	CH60_ECOLI 60 kDa chaperonin	80	327
17	CH60_ECOLI 60 kDa chaperonin	CH60_ECOLI 60 kDa chaperonin	171	132	CH60_ECOLI 60 kDa chaperonin	CH60_ECOLI 60 kDa chaperonin	80	277	CH60_ECOLI 60 kDa chaperonin	CH60_ECOLI 60 kDa chaperonin	171	371
18					CH60_ECOLI 60 kDa chaperonin	CH60_ECOLI 60 kDa chaperonin	207	277	CH60_ECOLI 60 kDa chaperonin	CH60_ECOLI 60 kDa chaperonin	28	122
19					CH60_ECOLI 60 kDa chaperonin	CH60_ECOLI 60 kDa chaperonin	80	390	CH60_ECOLI 60 kDa chaperonin	CH60_ECOLI 60 kDa chaperonin	498	327
20					CH60_ECOLI 60 kDa chaperonin	CH60_ECOLI 60 kDa chaperonin	207	42	CH60_ECOLI 60 kDa chaperonin	CH60_ECOLI 60 kDa chaperonin	42	28
21					CH60_ECOLI 60 kDa chaperonin	CH60_ECOLI 60 kDa chaperonin	122	425	CH60_ECOLI 60 kDa chaperonin	CH60_ECOLI 60 kDa chaperonin	171	132
22					CH60_ECOLI 60 kDa chaperonin	CH60_ECOLI 60 kDa chaperonin	171	132	CH60_ECOLI 60 kDa chaperonin	CH60_ECOLI 60 kDa chaperonin	441	441
23					CH60_ECOLI 60 kDa chaperonin	CH60_ECOLI 60 kDa chaperonin	7	15	CH60_ECOLI 60 kDa chaperonin	CH60_ECOLI 60 kDa chaperonin	390	226
24					CH60_ECOLI 60 kDa chaperonin	CH60_ECOLI 60 kDa chaperonin	371	364	CH60_ECOLI 60 kDa chaperonin	CH60_ECOLI 60 kDa chaperonin	6	15
25					CH60_ECOLI 60 kDa chaperonin	CH60_ECOLI 60 kDa chaperonin	6	15	CH60_ECOLI 60 kDa chaperonin	CH60_ECOLI 60 kDa chaperonin	390	277
26					CH60_ECOLI 60 kDa chaperonin	CH60_ECOLI 60 kDa chaperonin	272	226	CH60_ECOLI 60 kDa chaperonin	CH60_ECOLI 60 kDa chaperonin	272	226
27					CH60_ECOLI 60 kDa chaperonin	CH60_ECOLI 60 kDa chaperonin	117	34	CH60_ECOLI 60 kDa chaperonin	CH60_ECOLI 60 kDa chaperonin	122	117
28					CH60_ECOLI 60 kDa chaperonin	CH60_ECOLI 60 kDa chaperonin	277	390	CH60_ECOLI 60 kDa chaperonin	CH60_ECOLI 60 kDa chaperonin	42	390
29					CH60_ECOLI 60 kDa chaperonin	CH60_ECOLI 60 kDa chaperonin	3	15	CH60_ECOLI 60 kDa chaperonin	CH60_ECOLI 60 kDa chaperonin	117	34
30					CH60_ECOLI 60 kDa chaperonin	CH60_ECOLI 60 kDa chaperonin	42	34	CH60_ECOLI 60 kDa chaperonin	CH60_ECOLI 60 kDa chaperonin	327	390
31					CH60_ECOLI 60 kDa chaperonin	CH60_ECOLI 60 kDa chaperonin	42	390	CH60_ECOLI 60 kDa chaperonin	CH60_ECOLI 60 kDa chaperonin	122	425
32					CAPSH_BPT4 Major capsid protein	CAPSH_BPT4 Major capsid protein	29	133	CH60_ECOLI 60 kDa chaperonin	CH60_ECOLI 60 kDa chaperonin	42	34
33					CAPSH_BPT4 Major capsid protein	CAPSH_BPT4 Major capsid protein	42	133	CH60_ECOLI 60 kDa chaperonin	CH60_ECOLI 60 kDa chaperonin	51	117
34					CAPSH_BPT4 Major capsid protein	CAPSH_BPT4 Major capsid protein	42	6	CH60_ECOLI 60 kDa chaperonin	CH60_ECOLI 60 kDa chaperonin	42	117
35					CAPSH_BPT4 Major capsid protein	CAPSH_BPT4 Major capsid protein	133	256	CH60_ECOLI 60 kDa chaperonin	CH60_ECOLI 60 kDa chaperonin	364	371
36					CAPSH_BPT4 Major capsid protein	CAPSH_BPT4 Major capsid protein	161	133	CH60_ECOLI 60 kDa chaperonin	CH60_ECOLI 60 kDa chaperonin	441	425
37					CAPSH_BPT4 Major capsid protein	CAPSH_BPT4 Major capsid protein	256	6	CH60_ECOLI 60 kDa chaperonin	CH60_ECOLI 60 kDa chaperonin	34	122
38					CAPSH_BPT4 Major capsid protein	CAPSH_BPT4 Major capsid protein	262	133	CAPSH_BPT4 Major capsid protein	CAPSH_BPT4 Major capsid protein	3	133
39					CAPSH_BPT4 Major capsid protein	CAPSH_BPT4 Major capsid protein	262	6	CAPSH_BPT4 Major capsid protein	CAPSH_BPT4 Major capsid protein	14	3
40					CAPSH_BPT4 Major capsid protein	CAPSH_BPT4 Major capsid protein	267	262	CAPSH_BPT4 Major capsid protein	CAPSH_BPT4 Major capsid protein	14	267
41					CAPSH_BPT4 Major capsid protein	CAPSH_BPT4 Major capsid protein	359	262	CAPSH_BPT4 Major capsid protein	CAPSH_BPT4 Major capsid protein	29	42
42					CAPSH_BPT4 Major capsid protein	CAPSH_BPT4 Major capsid protein	359	465	CAPSH_BPT4 Major capsid protein	CAPSH_BPT4 Major capsid protein	29	133
43					CAPSH_BPT4 Major capsid protein	CAPSH_BPT4 Major capsid protein	359	474	CAPSH_BPT4 Major capsid protein	CAPSH_BPT4 Major capsid protein	29	262
44					CAPSH_BPT4 Major capsid protein	CAPSH_BPT4 Major capsid protein	430	519	CAPSH_BPT4 Major capsid protein	CAPSH_BPT4 Major capsid protein	42	14
45					CAPSH_BPT4 Major capsid protein	CAPSH_BPT4 Major capsid protein	465	262	CAPSH_BPT4 Major capsid protein	CAPSH_BPT4 Major capsid protein	42	262
46					CAPSH_BPT4 Major capsid protein	CAPSH_BPT4 Major capsid protein	465	256	CAPSH_BPT4 Major capsid protein	CAPSH_BPT4 Major capsid protein	42	133
47					CAPSH_BPT4 Major capsid protein	CAPSH_BPT4 Major capsid protein	474	262	CAPSH_BPT4 Major capsid protein	CAPSH_BPT4 Major capsid protein	42	6
48					CAPSH_BPT4 Major capsid protein	CAPSH_BPT4 Major capsid protein	474	256	CAPSH_BPT4 Major capsid protein	CAPSH_BPT4 Major capsid protein	133	6
49					CAPSH_BPT4 Major capsid protein	CH60_ECOLI 60 kDa chaperonin	351	272	CAPSH_BPT4 Major capsid protein	CAPSH_BPT4 Major capsid protein	133	256
50					CAPSH_BPT4 Major capsid protein	CH60_ECOLI 60 kDa chaperonin	256	272	CAPSH_BPT4 Major capsid protein	CAPSH_BPT4 Major capsid protein	161	133
51					CAPSH_BPT4 Major capsid protein	CH60_ECOLI 60 kDa chaperonin	6	272	CAPSH_BPT4 Major capsid protein	CAPSH_BPT4 Major capsid protein	256	6
52					CAPSH_BPT4 Major capsid protein	CH60_ECOLI 60 kDa chaperonin	465	272	CAPSH_BPT4 Major capsid protein	CAPSH_BPT4 Major capsid protein	262	133
53					CH60_ECOLI 60 kDa chaperonin	CAPSH_BPT4 Major capsid protein	42	474	CAPSH_BPT4 Major capsid protein	CAPSH_BPT4 Major capsid protein	262	6
54					CH60_ECOLI 60 kDa chaperonin	CAPSH_BPT4 Major capsid protein	42	465	CAPSH_BPT4 Major capsid protein	CAPSH_BPT4 Major capsid protein	267	420
55					CH60_ECOLI 60 kDa chaperonin	CAPSH_BPT4 Major capsid protein	272	262	CAPSH_BPT4 Major capsid protein	CAPSH_BPT4 Major capsid protein	267	256
56					CH60_ECOLI 60 kDa chaperonin	CAPSH_BPT4 Major capsid protein	272	474	CAPSH_BPT4 Major capsid protein	CAPSH_BPT4 Major capsid protein	359	262
57									CAPSH_BPT4 Major capsid protein	CAPSH_BPT4 Major capsid protein	359	6
58									CAPSH_BPT4 Major capsid protein	CAPSH_BPT4 Major capsid protein	359	474
59									CAPSH_BPT4 Major capsid protein	CAPSH_BPT4 Major capsid protein	359	465
60									CAPSH_BPT4 Major capsid protein	CAPSH_BPT4 Major capsid protein	430	519
61									CAPSH_BPT4 Major capsid protein	CAPSH_BPT4 Major capsid protein	439	465
62									CAPSH_BPT4 Major capsid protein	CAPSH_BPT4 Major capsid protein	465	256
63									CAPSH_BPT4 Major capsid protein	CAPSH_BPT4 Major capsid protein	474	262
64									CAPSH_BPT4 Major capsid protein	CAPSH_BPT4 Major capsid protein	474	256
65									CAPSH_BPT4 Major capsid protein	CAPSH_BPT4 Major capsid protein	509	465
66									CAPSH_BPT4 Major capsid protein	CH60_ECOLI 60 kDa chaperonin	465	272
67									CAPSH_BPT4 Major capsid protein	CH60_ECOLI 60 kDa chaperonin	439	272
68									CAPSH_BPT4 Major capsid protein	CH60_ECOLI 60 kDa chaperonin	262	272
69									CAPSH_BPT4 Major capsid protein	CH60_ECOLI 60 kDa chaperonin	6	272
70									CAPSH_BPT4 Major capsid protein	CH60_ECOLI 60 kDa chaperonin	256	272
71									CAPSH_BPT4 Major capsid protein	CH60_ECOLI 60 kDa chaperonin	351	272
72									CH60_ECOLI 60 kDa chaperonin	CAPSH_BPT4 Major capsid protein	42	465
73									CH60_ECOLI 60 kDa chaperonin	CAPSH_BPT4 Major capsid protein	42	474
74									CH60_ECOLI 60 kDa chaperonin	CAPSH_BPT4 Major capsid protein	122	256
