# Supplementary material for: Selective cross‐linking of coinciding protein assemblies by in‐gel cross‐linking mass spectrometry
Source: EMBO J. 2021 Jan 18;40(4):e106174. doi: 10.15252/embj.2020106174 (PMC7883291; doi:10.15252/embj.2020106174)
Supplement: Supplementary file 7 — Dataset EV3 [file EMBJ-40-e106174-s007.xlsx]

## Sheet: Legend
Dataset EV3 – IGX-MS data for ATP synthase, S1 and CI from solubilized bovine heart mitochondria (BHM) and previously published in-solution cross-linking data from mouse heart mitochondria (MHM).
Tab no	Description
1	Mapped distances for IGX-MS of ATP synthase bovine heart mitochondria
2	Mapped distances for in-solution XL-MS of ATP synthase MHM (from Liu et al., 2018)
3	IGX-MS complex S1 (I1III2IV1) BHM
4	IGX-MS monomeric complex 1 BHM
5	In-solution XL-MS complex I MHM (from Liu et al., 2018)

## Sheet: 1
Data set	PDB ID	Chain A	Pos A	Chain B	Pos B	Cross-link Type	Cross-linker	Distance [Å]
IGX of bovine heart mitochondria	5ARA	A	118	A	132	Intra	DSS	29.9423
IGX of bovine heart mitochondria	5ARA	A	124	A	132	Intra	DSS	19.1899
IGX of bovine heart mitochondria	5ARA	B	124	B	132	Intra	DSS	20.9517
IGX of bovine heart mitochondria	5ARA	C	124	C	132	Intra	DSS	21.1567
IGX of bovine heart mitochondria	5ARA	B	151	B	132	Intra	DSS	34.1128
IGX of bovine heart mitochondria	5ARA	C	151	C	187	Intra	DSS	16.1729
IGX of bovine heart mitochondria	5ARA	B	151	B	187	Intra	DSS	16.4014
IGX of bovine heart mitochondria	5ARA	A	151	A	187	Intra	DSS	16.6736
IGX of bovine heart mitochondria	5ARA	A	198	A	196	Intra	DSS	5.53139
IGX of bovine heart mitochondria	5ARA	B	198	B	196	Intra	DSS	5.61145
IGX of bovine heart mitochondria	5ARA	C	198	C	196	Intra	DSS	5.7063
IGX of bovine heart mitochondria	5ARA	A	118	A	218	Intra	DSS	13.5759
IGX of bovine heart mitochondria	5ARA	B	118	B	218	Intra	DSS	13.6362
IGX of bovine heart mitochondria	5ARA	C	118	C	218	Intra	DSS	13.9101
IGX of bovine heart mitochondria	5ARA	A	124	A	262	Intra	DSS	16.8223
IGX of bovine heart mitochondria	5ARA	B	124	B	262	Intra	DSS	18.7272
IGX of bovine heart mitochondria	5ARA	C	124	C	262	Intra	DSS	18.8252
IGX of bovine heart mitochondria	5ARA	A	262	A	196	Intra	DSS	5.97984
IGX of bovine heart mitochondria	5ARA	B	262	B	196	Intra	DSS	6.27574
IGX of bovine heart mitochondria	5ARA	C	262	C	196	Intra	DSS	8.02152
IGX of bovine heart mitochondria	5ARA	B	262	B	218	Intra	DSS	25.1297
IGX of bovine heart mitochondria	5ARA	C	262	C	218	Intra	DSS	25.2056
IGX of bovine heart mitochondria	5ARA	A	262	A	218	Intra	DSS	25.9821
IGX of bovine heart mitochondria	5ARA	C	197	C	384	Intra	DSS	18.0522
IGX of bovine heart mitochondria	5ARA	B	197	B	384	Intra	DSS	18.8511
IGX of bovine heart mitochondria	5ARA	A	197	A	384	Intra	DSS	18.9011
IGX of bovine heart mitochondria	5ARA	A	384	C	384	Inter	DSS	71.8086
IGX of bovine heart mitochondria	5ARA	A	463	A	455	Intra	DSS	13.8149
IGX of bovine heart mitochondria	5ARA	B	463	B	455	Intra	DSS	14.038
IGX of bovine heart mitochondria	5ARA	C	463	C	455	Intra	DSS	14.4088
IGX of bovine heart mitochondria	5ARA	C	488	C	196	Intra	DSS	17.0071
IGX of bovine heart mitochondria	5ARA	B	488	B	196	Intra	DSS	18.4864
IGX of bovine heart mitochondria	5ARA	A	488	A	196	Intra	DSS	19.2601
IGX of bovine heart mitochondria	5ARA	C	488	C	197	Intra	DSS	16.5294
IGX of bovine heart mitochondria	5ARA	B	488	B	197	Intra	DSS	17.2545
IGX of bovine heart mitochondria	5ARA	A	488	A	197	Intra	DSS	17.8026
IGX of bovine heart mitochondria	5ARA	A	488	A	384	Intra	DSS	7.79218
IGX of bovine heart mitochondria	5ARA	C	488	C	384	Intra	DSS	8.43294
IGX of bovine heart mitochondria	5ARA	B	488	B	384	Intra	DSS	8.44232
IGX of bovine heart mitochondria	5ARA	B	498	B	455	Intra	DSS	15.1534
IGX of bovine heart mitochondria	5ARA	C	498	C	455	Intra	DSS	16.2516
IGX of bovine heart mitochondria	5ARA	A	498	A	455	Intra	DSS	16.6141
IGX of bovine heart mitochondria	5ARA	A	498	A	488	Intra	DSS	15.1539
IGX of bovine heart mitochondria	5ARA	C	498	C	488	Intra	DSS	15.319
IGX of bovine heart mitochondria	5ARA	B	498	B	488	Intra	DSS	15.3287
IGX of bovine heart mitochondria	5ARA	A	273	D	151	Inter	DSS	20.0857
IGX of bovine heart mitochondria	5ARA	B	273	E	151	Inter	DSS	20.2103
IGX of bovine heart mitochondria	5ARA	C	273	F	151	Inter	DSS	20.3597
IGX of bovine heart mitochondria	5ARA	C	218	F	300	Inter	DSS	14.8292
IGX of bovine heart mitochondria	5ARA	A	218	D	300	Inter	DSS	15.3752
IGX of bovine heart mitochondria	5ARA	B	218	E	300	Inter	DSS	16.3418
IGX of bovine heart mitochondria	5ARA	A	151	D	376	Inter	DSS	22.0407
IGX of bovine heart mitochondria	5ARA	C	151	F	376	Inter	DSS	22.3076
IGX of bovine heart mitochondria	5ARA	B	151	E	376	Inter	DSS	26.9569
IGX of bovine heart mitochondria	5ARA	A	460	D	376	Inter	DSS	17.5474
IGX of bovine heart mitochondria	5ARA	C	460	F	376	Inter	DSS	18.9029
IGX of bovine heart mitochondria	5ARA	B	460	E	376	Inter	DSS	19.1367
IGX of bovine heart mitochondria	5ARA	A	463	D	376	Inter	DSS	18.7938
IGX of bovine heart mitochondria	5ARA	C	463	F	376	Inter	DSS	20.5923
IGX of bovine heart mitochondria	5ARA	B	463	E	376	Inter	DSS	20.7328
IGX of bovine heart mitochondria	5ARA	E	148	E	435	Intra	DSS	18.1723
IGX of bovine heart mitochondria	5ARA	D	148	D	435	Intra	DSS	18.2747
IGX of bovine heart mitochondria	5ARA	F	148	F	435	Intra	DSS	19.1606
IGX of bovine heart mitochondria	5ARA	G	11	G	21	Intra	DSS	15.4152
IGX of bovine heart mitochondria	5ARA	G	14	G	21	Intra	DSS	10.3635
IGX of bovine heart mitochondria	5ARA	G	24	G	18	Intra	DSS	9.26173
IGX of bovine heart mitochondria	5ARA	G	129	I	43	Inter	DSS	4.83884
IGX of bovine heart mitochondria	5ARA	I	36	G	30	Inter	DSS	14.5677
IGX of bovine heart mitochondria	5ARA	I	36	G	39	Inter	DSS	15.6264
IGX of bovine heart mitochondria	5ARA	H	114	I	20	Inter	DSS	14.1905
IGX of bovine heart mitochondria	5ARA	H	114	I	31	Inter	DSS	18.3563
IGX of bovine heart mitochondria	5ARA	I	31	I	20	Intra	DSS	10.9581
IGX of bovine heart mitochondria	5ARA	I	36	I	20	Intra	DSS	12.3951
IGX of bovine heart mitochondria	5ARA	C	460	U	24	Inter	DSS	23.2527
IGX of bovine heart mitochondria	5ARA	T	79	U	108	Inter	DSS	10.9898
IGX of bovine heart mitochondria	5ARA	U	24	T	87	Inter	DSS	13.2945
IGX of bovine heart mitochondria	5ARA	U	31	T	87	Inter	DSS	13.1914
IGX of bovine heart mitochondria	5ARA	U	47	U	77	Intra	DSS	13.1838
IGX of bovine heart mitochondria	5ARA	V	44	F	300	Inter	DSS	11.6872
IGX of bovine heart mitochondria	5ARA	T	158	V	11	Inter	DSS	15.6564
IGX of bovine heart mitochondria	5ARA	U	62	V	44	Inter	DSS	17.6162
IGX of bovine heart mitochondria	5ARA	E	74	S	61	Inter	DSS	18.1461
IGX of bovine heart mitochondria	5ARA	E	74	S	67	Inter	DSS	23.8982
IGX of bovine heart mitochondria	5ARA	S	139	S	149	Intra	DSS	15.8028
IGX of bovine heart mitochondria	5ARA	S	47	S	65	Intra	DSS	13.9397
IGX of bovine heart mitochondria	5ARA	S	47	S	67	Intra	DSS	16.4929
IGX of bovine heart mitochondria	5ARA	S	50	S	67	Intra	DSS	12.9718
IGX of bovine heart mitochondria	5ARA	S	61	S	67	Intra	DSS	9.9952
IGX of bovine heart mitochondria	5ARA	S	47	S	75	Intra	DSS	15.7581
IGX of bovine heart mitochondria	5ARA	S	50	S	75	Intra	DSS	12.5178
IGX of bovine heart mitochondria	5ARA	S	75	S	65	Intra	DSS	12.8383
IGX of bovine heart mitochondria	5ARA	S	77	S	31	Intra	DSS	14.2487
IGX of bovine heart mitochondria	5ARA	S	77	S	37	Intra	DSS	11.8544

## Sheet: 2
Data set	PDB ID	Chain A	Pos A	Chain B	Pos B	Cross-link Type	Cross-linker	Distance [Å]
Liu et al., (2018)	5ARA	C	118	F	300	Inter	DSSO	17.4046
Liu et al., (2018)	5ARA	A	118	D	300	Inter	DSSO	17.9256
Liu et al., (2018)	5ARA	B	118	E	300	Inter	DSSO	19.4343
Liu et al., (2018)	5ARA	C	124	C	118	Intra	DSSO	15.1444
Liu et al., (2018)	5ARA	B	124	B	118	Intra	DSSO	15.214
Liu et al., (2018)	5ARA	A	124	A	118	Intra	DSSO	17.3577
Liu et al., (2018)	5ARA	B	124	C	124	Inter	DSSO	79.8557
Liu et al., (2018)	5ARA	A	124	A	132	Intra	DSSO	19.1899
Liu et al., (2018)	5ARA	B	124	B	132	Intra	DSSO	20.9517
Liu et al., (2018)	5ARA	C	124	C	132	Intra	DSSO	21.1567
Liu et al., (2018)	5ARA	A	124	A	196	Intra	DSSO	22.0417
Liu et al., (2018)	5ARA	B	124	B	196	Intra	DSSO	24.3739
Liu et al., (2018)	5ARA	C	124	C	196	Intra	DSSO	26.2371
Liu et al., (2018)	5ARA	A	124	A	262	Intra	DSSO	16.8223
Liu et al., (2018)	5ARA	B	124	B	262	Intra	DSSO	18.7272
Liu et al., (2018)	5ARA	C	124	C	262	Intra	DSSO	18.8252
Liu et al., (2018)	5ARA	A	124	A	488	Intra	DSSO	41.0886
Liu et al., (2018)	5ARA	A	124	A	496	Intra	DSSO	50.8051
Liu et al., (2018)	5ARA	A	124	E	109	Inter	DSSO	42.6952
Liu et al., (2018)	5ARA	A	124	E	209	Inter	DSSO	43.966
Liu et al., (2018)	5ARA	C	124	F	300	Inter	DSSO	31.6219
Liu et al., (2018)	5ARA	B	124	E	435	Inter	DSSO	53.45
Liu et al., (2018)	5ARA	B	124	F	74	Inter	DSSO	33.8476
Liu et al., (2018)	5ARA	C	124	F	83	Inter	DSSO	41.9786
Liu et al., (2018)	5ARA	B	151	F	472	Inter	DSSO	31.9864
Liu et al., (2018)	5ARA	B	196	B	118	Intra	DSSO	27.371
Liu et al., (2018)	5ARA	A	196	A	118	Intra	DSSO	28.4213
Liu et al., (2018)	5ARA	C	196	C	118	Intra	DSSO	29.6599
Liu et al., (2018)	5ARA	B	196	C	196	Inter	DSSO	84.8833
Liu et al., (2018)	5ARA	A	196	A	262	Intra	DSSO	5.97984
Liu et al., (2018)	5ARA	B	196	B	262	Intra	DSSO	6.27574
Liu et al., (2018)	5ARA	C	196	C	262	Intra	DSSO	8.02152
Liu et al., (2018)	5ARA	A	196	E	109	Inter	DSSO	39.186
Liu et al., (2018)	5ARA	C	196	D	209	Inter	DSSO	32.8646
Liu et al., (2018)	5ARA	B	196	F	214	Inter	DSSO	37.1923
Liu et al., (2018)	5ARA	C	196	F	300	Inter	DSSO	40.8462
Liu et al., (2018)	5ARA	B	196	E	435	Inter	DSSO	49.3612
Liu et al., (2018)	5ARA	C	196	D	472	Inter	DSSO	41.4353
Liu et al., (2018)	5ARA	C	209	F	300	Inter	DSSO	15.9242
Liu et al., (2018)	5ARA	A	209	D	300	Inter	DSSO	16.114
Liu et al., (2018)	5ARA	B	209	E	300	Inter	DSSO	16.3659
Liu et al., (2018)	5ARA	A	218	A	118	Intra	DSSO	13.5759
Liu et al., (2018)	5ARA	B	218	B	118	Intra	DSSO	13.6362
Liu et al., (2018)	5ARA	C	218	C	118	Intra	DSSO	13.9101
Liu et al., (2018)	5ARA	B	218	B	196	Intra	DSSO	25.3073
Liu et al., (2018)	5ARA	C	218	C	196	Intra	DSSO	26.4737
Liu et al., (2018)	5ARA	A	218	A	196	Intra	DSSO	26.9035
Liu et al., (2018)	5ARA	C	218	C	488	Intra	DSSO	35.7226
Liu et al., (2018)	5ARA	B	218	E	109	Inter	DSSO	42.212
Liu et al., (2018)	5ARA	C	218	F	300	Inter	DSSO	14.8292
Liu et al., (2018)	5ARA	A	218	D	300	Inter	DSSO	15.3752
Liu et al., (2018)	5ARA	B	218	E	300	Inter	DSSO	16.3418
Liu et al., (2018)	5ARA	B	218	E	435	Inter	DSSO	28.1293
Liu et al., (2018)	5ARA	A	218	D	435	Inter	DSSO	28.8708
Liu et al., (2018)	5ARA	C	262	F	300	Inter	DSSO	38.2754
Liu et al., (2018)	5ARA	C	384	C	196	Intra	DSSO	18.7838
Liu et al., (2018)	5ARA	B	384	B	196	Intra	DSSO	19.4934
Liu et al., (2018)	5ARA	A	384	A	196	Intra	DSSO	20.3652
Liu et al., (2018)	5ARA	A	384	A	488	Intra	DSSO	7.79218
Liu et al., (2018)	5ARA	C	384	C	488	Intra	DSSO	8.43294
Liu et al., (2018)	5ARA	B	384	B	488	Intra	DSSO	8.44232
Liu et al., (2018)	5ARA	C	384	C	496	Intra	DSSO	18.5349
Liu et al., (2018)	5ARA	B	384	B	496	Intra	DSSO	19.2951
Liu et al., (2018)	5ARA	A	384	A	496	Intra	DSSO	19.2984
Liu et al., (2018)	5ARA	A	384	E	209	Inter	DSSO	35.8114
Liu et al., (2018)	5ARA	C	384	F	300	Inter	DSSO	49.3075
Liu et al., (2018)	5ARA	C	384	D	435	Inter	DSSO	38.0701
Liu et al., (2018)	5ARA	C	384	D	472	Inter	DSSO	23.3528
Liu et al., (2018)	5ARA	B	384	F	472	Inter	DSSO	25.388
Liu et al., (2018)	5ARA	B	391	F	472	Inter	DSSO	20.8677
Liu et al., (2018)	5ARA	C	391	D	472	Inter	DSSO	21.361
Liu et al., (2018)	5ARA	A	460	A	384	Intra	DSSO	25.8985
Liu et al., (2018)	5ARA	C	460	C	384	Intra	DSSO	25.9334
Liu et al., (2018)	5ARA	B	460	B	384	Intra	DSSO	26.093
Liu et al., (2018)	5ARA	A	460	A	488	Intra	DSSO	27.1636
Liu et al., (2018)	5ARA	C	460	C	488	Intra	DSSO	27.3325
Liu et al., (2018)	5ARA	B	460	B	488	Intra	DSSO	28.3261
Liu et al., (2018)	5ARA	A	460	A	496	Intra	DSSO	22.4756
Liu et al., (2018)	5ARA	C	460	C	496	Intra	DSSO	22.606
Liu et al., (2018)	5ARA	B	460	B	496	Intra	DSSO	23.0368
Liu et al., (2018)	5ARA	A	460	D	376	Inter	DSSO	17.5474
Liu et al., (2018)	5ARA	C	460	F	376	Inter	DSSO	18.9029
Liu et al., (2018)	5ARA	B	460	E	376	Inter	DSSO	19.1367
Liu et al., (2018)	5ARA	C	488	C	187	Intra	DSSO	21.6165
Liu et al., (2018)	5ARA	B	488	B	187	Intra	DSSO	22.0242
Liu et al., (2018)	5ARA	A	488	A	187	Intra	DSSO	22.9657
Liu et al., (2018)	5ARA	C	488	C	196	Intra	DSSO	17.0071
Liu et al., (2018)	5ARA	B	488	B	196	Intra	DSSO	18.4864
Liu et al., (2018)	5ARA	A	488	A	196	Intra	DSSO	19.2601
Liu et al., (2018)	5ARA	B	488	B	262	Intra	DSSO	24.64
Liu et al., (2018)	5ARA	A	488	A	262	Intra	DSSO	24.8075
Liu et al., (2018)	5ARA	C	488	C	262	Intra	DSSO	24.9199
Liu et al., (2018)	5ARA	A	488	C	488	Inter	DSSO	85.2626
Liu et al., (2018)	5ARA	A	488	E	109	Inter	DSSO	47.5274
Liu et al., (2018)	5ARA	C	488	D	148	Inter	DSSO	47.432
Liu et al., (2018)	5ARA	B	488	F	209	Inter	DSSO	37.2241
Liu et al., (2018)	5ARA	C	488	F	300	Inter	DSSO	50.4166
Liu et al., (2018)	5ARA	A	488	D	376	Inter	DSSO	36.8215
Liu et al., (2018)	5ARA	C	488	D	435	Inter	DSSO	44.4397
Liu et al., (2018)	5ARA	C	488	D	472	Inter	DSSO	27.7404
Liu et al., (2018)	5ARA	A	488	E	74	Inter	DSSO	61.1714
Liu et al., (2018)	5ARA	C	496	C	187	Intra	DSSO	27.8168
Liu et al., (2018)	5ARA	B	496	B	187	Intra	DSSO	28.2252
Liu et al., (2018)	5ARA	A	496	A	187	Intra	DSSO	29.0207
Liu et al., (2018)	5ARA	C	496	C	196	Intra	DSSO	28.0286
Liu et al., (2018)	5ARA	C	496	C	488	Intra	DSSO	13.2644
Liu et al., (2018)	5ARA	A	496	A	488	Intra	DSSO	14.0951
Liu et al., (2018)	5ARA	B	496	B	488	Intra	DSSO	14.3825
Liu et al., (2018)	5ARA	A	496	C	496	Inter	DSSO	91.4562
Liu et al., (2018)	5ARA	A	496	E	109	Inter	DSSO	61.5671
Liu et al., (2018)	5ARA	C	496	F	148	Inter	DSSO	51.9879
Liu et al., (2018)	5ARA	A	496	D	151	Inter	DSSO	53.0319
Liu et al., (2018)	5ARA	C	496	F	300	Inter	DSSO	54.1257
Liu et al., (2018)	5ARA	A	496	D	376	Inter	DSSO	37.669
Liu et al., (2018)	5ARA	A	496	D	435	Inter	DSSO	46.9569
Liu et al., (2018)	5ARA	C	496	D	472	Inter	DSSO	30.0872
Liu et al., (2018)	5ARA	B	83	E	109	Inter	DSSO	33.3078
Liu et al., (2018)	5ARA	B	89	B	488	Intra	DSSO	60.2571
Liu et al., (2018)	5ARA	B	89	E	300	Inter	DSSO	38.2039
Liu et al., (2018)	5ARA	E	109	F	109	Inter	DSSO	86.4036
Liu et al., (2018)	5ARA	E	109	E	209	Intra	DSSO	14.8594
Liu et al., (2018)	5ARA	F	109	F	209	Intra	DSSO	15.2756
Liu et al., (2018)	5ARA	D	109	D	209	Intra	DSSO	15.7249
Liu et al., (2018)	5ARA	E	300	E	109	Intra	DSSO	26.8382
Liu et al., (2018)	5ARA	D	300	D	109	Intra	DSSO	28.4795
Liu et al., (2018)	5ARA	F	300	F	109	Intra	DSSO	28.9629
Liu et al., (2018)	5ARA	E	300	E	148	Intra	DSSO	10.5564
Liu et al., (2018)	5ARA	D	300	D	148	Intra	DSSO	12.0883
Liu et al., (2018)	5ARA	F	300	F	148	Intra	DSSO	13.0177
Liu et al., (2018)	5ARA	F	300	F	209	Intra	DSSO	31.9259
Liu et al., (2018)	5ARA	E	300	E	472	Intra	DSSO	46.2032
Liu et al., (2018)	5ARA	E	435	E	148	Intra	DSSO	18.1723
Liu et al., (2018)	5ARA	D	435	D	148	Intra	DSSO	18.2747
Liu et al., (2018)	5ARA	F	435	F	148	Intra	DSSO	19.1606
Liu et al., (2018)	5ARA	D	435	F	435	Inter	DSSO	74.9631
Liu et al., (2018)	5ARA	E	435	E	472	Intra	DSSO	23.574
Liu et al., (2018)	5ARA	F	435	F	472	Intra	DSSO	24.3865
Liu et al., (2018)	5ARA	D	435	D	472	Intra	DSSO	25.9192
Liu et al., (2018)	5ARA	E	472	E	209	Intra	DSSO	40.2691
Liu et al., (2018)	5ARA	F	472	F	430	Intra	DSSO	17.9993
Liu et al., (2018)	5ARA	D	472	D	430	Intra	DSSO	18.3
Liu et al., (2018)	5ARA	E	472	E	430	Intra	DSSO	18.5966
Liu et al., (2018)	5ARA	E	74	E	109	Intra	DSSO	28.7899
Liu et al., (2018)	5ARA	D	74	D	109	Intra	DSSO	29.2439
Liu et al., (2018)	5ARA	F	74	F	109	Intra	DSSO	29.6084
Liu et al., (2018)	5ARA	F	83	F	109	Intra	DSSO	13.5779
Liu et al., (2018)	5ARA	E	83	E	109	Intra	DSSO	13.7145
Liu et al., (2018)	5ARA	D	83	D	109	Intra	DSSO	14.5389
Liu et al., (2018)	5ARA	G	11	G	18	Intra	DSSO	10.5355
Liu et al., (2018)	5ARA	G	113	C	455	Inter	DSSO	24.1546
Liu et al., (2018)	5ARA	G	113	G	129	Intra	DSSO	8.75857
Liu et al., (2018)	5ARA	G	113	I	42	Inter	DSSO	13.3773
Liu et al., (2018)	5ARA	G	113	I	45	Inter	DSSO	9.43763
Liu et al., (2018)	5ARA	G	129	C	455	Inter	DSSO	30.0443
Liu et al., (2018)	5ARA	G	172	G	87	Intra	DSSO	13.0939
Liu et al., (2018)	5ARA	G	18	G	24	Intra	DSSO	9.26173
Liu et al., (2018)	5ARA	G	21	A	496	Inter	DSSO	44.7704
Liu et al., (2018)	5ARA	G	21	E	376	Inter	DSSO	25.8145
Liu et al., (2018)	5ARA	G	21	D	376	Inter	DSSO	26.3786
Liu et al., (2018)	5ARA	G	21	G	14	Intra	DSSO	10.3635
Liu et al., (2018)	5ARA	G	21	G	237	Intra	DSSO	9.20212
Liu et al., (2018)	5ARA	G	24	A	384	Inter	DSSO	37.3358
Liu et al., (2018)	5ARA	G	24	A	496	Inter	DSSO	45.5794
Liu et al., (2018)	5ARA	G	24	G	237	Intra	DSSO	11.723
Liu et al., (2018)	5ARA	G	30	I	35	Inter	DSSO	17.5844
Liu et al., (2018)	5ARA	G	90	C	384	Inter	DSSO	49.0246
Liu et al., (2018)	5ARA	G	90	C	455	Inter	DSSO	27.4253
Liu et al., (2018)	5ARA	G	90	C	496	Inter	DSSO	48.4015
Liu et al., (2018)	5ARA	G	90	F	472	Inter	DSSO	30.3983
Liu et al., (2018)	5ARA	I	30	I	19	Intra	DSSO	13.1689
Liu et al., (2018)	5ARA	I	35	G	39	Inter	DSSO	19.1849
Liu et al., (2018)	5ARA	I	35	I	19	Intra	DSSO	11.415
Liu et al., (2018)	5ARA	I	42	A	455	Inter	DSSO	33.1752
Liu et al., (2018)	5ARA	I	42	G	129	Inter	DSSO	4.71381
Liu et al., (2018)	5ARA	I	45	C	455	Inter	DSSO	26.4769
Liu et al., (2018)	5ARA	I	45	G	129	Inter	DSSO	6.48075
Liu et al., (2018)	5ARA	U	31	C	460	Inter	DSSO	16.6227
Liu et al., (2018)	5ARA	U	31	C	496	Inter	DSSO	24.679
Liu et al., (2018)	5ARA	U	31	F	435	Inter	DSSO	31.4656
Liu et al., (2018)	5ARA	U	47	C	124	Inter	DSSO	37.6894
Liu et al., (2018)	5ARA	U	47	C	488	Inter	DSSO	34.3562
Liu et al., (2018)	5ARA	U	47	F	109	Inter	DSSO	60.7662
Liu et al., (2018)	5ARA	U	62	C	124	Inter	DSSO	34.6648
Liu et al., (2018)	5ARA	U	62	C	488	Inter	DSSO	57.359
Liu et al., (2018)	5ARA	U	62	C	496	Inter	DSSO	59.3591
Liu et al., (2018)	5ARA	U	62	F	109	Inter	DSSO	45.1195
Liu et al., (2018)	5ARA	U	62	F	300	Inter	DSSO	25.7185
Liu et al., (2018)	5ARA	U	62	F	435	Inter	DSSO	48.407
Liu et al., (2018)	5ARA	U	62	F	74	Inter	DSSO	62.9018
Liu et al., (2018)	5ARA	U	62	V	44	Inter	DSSO	17.6162
Liu et al., (2018)	5ARA	U	62	V	49	Inter	DSSO	19.8727
Liu et al., (2018)	5ARA	U	71	C	124	Inter	DSSO	42.1546
Liu et al., (2018)	5ARA	U	71	C	196	Inter	DSSO	45.4539
Liu et al., (2018)	5ARA	U	71	C	384	Inter	DSSO	56.5787
Liu et al., (2018)	5ARA	U	71	C	488	Inter	DSSO	52.3623
Liu et al., (2018)	5ARA	U	71	C	496	Inter	DSSO	51.299
Liu et al., (2018)	5ARA	U	71	F	109	Inter	DSSO	57.4483
Liu et al., (2018)	5ARA	U	71	F	148	Inter	DSSO	41.5054
Liu et al., (2018)	5ARA	U	71	F	300	Inter	DSSO	34.1757
Liu et al., (2018)	5ARA	U	71	F	435	Inter	DSSO	47.5543
Liu et al., (2018)	5ARA	U	71	F	74	Inter	DSSO	76.4525
Liu et al., (2018)	5ARA	U	71	U	62	Intra	DSSO	15.7491
Liu et al., (2018)	5ARA	U	72	C	118	Inter	DSSO	32.6287
Liu et al., (2018)	5ARA	U	72	C	124	Inter	DSSO	43.9809
Liu et al., (2018)	5ARA	U	72	C	196	Inter	DSSO	46.315
Liu et al., (2018)	5ARA	U	72	C	218	Inter	DSSO	32.5082
Liu et al., (2018)	5ARA	U	72	C	488	Inter	DSSO	52.3748
Liu et al., (2018)	5ARA	U	72	C	496	Inter	DSSO	50.676
Liu et al., (2018)	5ARA	U	72	F	109	Inter	DSSO	56.4617
Liu et al., (2018)	5ARA	U	72	F	209	Inter	DSSO	56.8033
Liu et al., (2018)	5ARA	U	72	F	300	Inter	DSSO	33.2939
Liu et al., (2018)	5ARA	U	72	F	83	Inter	DSSO	56.2415
Liu et al., (2018)	5ARA	U	72	U	62	Intra	DSSO	17.1342
Liu et al., (2018)	5ARA	U	72	V	44	Inter	DSSO	22.4201
Liu et al., (2018)	5ARA	U	72	V	59	Inter	DSSO	19.3767
Liu et al., (2018)	5ARA	U	77	C	124	Inter	DSSO	46.9748
Liu et al., (2018)	5ARA	U	77	C	196	Inter	DSSO	43.7836
Liu et al., (2018)	5ARA	U	77	C	488	Inter	DSSO	46.8957
Liu et al., (2018)	5ARA	U	77	F	109	Inter	DSSO	62.0587
Liu et al., (2018)	5ARA	U	77	F	148	Inter	DSSO	40.8313
Liu et al., (2018)	5ARA	U	77	F	214	Inter	DSSO	51.5945
Liu et al., (2018)	5ARA	U	77	F	300	Inter	DSSO	36.8862
Liu et al., (2018)	5ARA	U	77	F	435	Inter	DSSO	42.2234
Liu et al., (2018)	5ARA	U	77	U	47	Intra	DSSO	13.1838
Liu et al., (2018)	5ARA	U	77	U	71	Intra	DSSO	11.6378
Liu et al., (2018)	5ARA	U	77	V	59	Inter	DSSO	13.6217
Liu et al., (2018)	5ARA	U	84	C	496	Inter	DSSO	39.5409
Liu et al., (2018)	5ARA	U	94	C	124	Inter	DSSO	74.6232
Liu et al., (2018)	5ARA	U	94	C	196	Inter	DSSO	58.4649
Liu et al., (2018)	5ARA	U	94	C	488	Inter	DSSO	49.3686
Liu et al., (2018)	5ARA	U	94	C	496	Inter	DSSO	37.3644
Liu et al., (2018)	5ARA	U	94	F	109	Inter	DSSO	87.8229
Liu et al., (2018)	5ARA	U	94	F	435	Inter	DSSO	47.8562
Liu et al., (2018)	5ARA	U	94	D	472	Inter	DSSO	62.1708
Liu et al., (2018)	5ARA	U	94	D	74	Inter	DSSO	104.134
Liu et al., (2018)	5ARA	U	98	C	488	Inter	DSSO	50.3557
Liu et al., (2018)	5ARA	U	98	C	496	Inter	DSSO	37.8208
Liu et al., (2018)	5ARA	V	16	C	124	Inter	DSSO	30.7186
Liu et al., (2018)	5ARA	V	16	C	196	Inter	DSSO	53.2403
Liu et al., (2018)	5ARA	V	16	C	488	Inter	DSSO	67.9914
Liu et al., (2018)	5ARA	V	16	F	109	Inter	DSSO	42.667
Liu et al., (2018)	5ARA	V	16	F	83	Inter	DSSO	38.3021
Liu et al., (2018)	5ARA	V	16	U	62	Inter	DSSO	22.3627
Liu et al., (2018)	5ARA	V	16	U	94	Inter	DSSO	83.1957
Liu et al., (2018)	5ARA	V	16	S	37	Inter	DSSO	64.0113
Liu et al., (2018)	5ARA	V	16	S	74	Inter	DSSO	77.8098
Liu et al., (2018)	5ARA	V	42	C	218	Inter	DSSO	18.49
Liu et al., (2018)	5ARA	V	42	F	300	Inter	DSSO	7.38723
Liu et al., (2018)	5ARA	V	44	C	118	Inter	DSSO	20.7647
Liu et al., (2018)	5ARA	V	44	C	124	Inter	DSSO	35.8479
Liu et al., (2018)	5ARA	V	44	C	488	Inter	DSSO	51.4322
Liu et al., (2018)	5ARA	V	44	C	496	Inter	DSSO	52.9158
Liu et al., (2018)	5ARA	V	44	F	109	Inter	DSSO	35.5335
Liu et al., (2018)	5ARA	V	44	F	209	Inter	DSSO	36.5007
Liu et al., (2018)	5ARA	V	44	F	300	Inter	DSSO	11.6872
Liu et al., (2018)	5ARA	V	44	F	435	Inter	DSSO	31.5165
Liu et al., (2018)	5ARA	V	44	V	16	Intra	DSSO	32.6584
Liu et al., (2018)	5ARA	V	49	C	218	Inter	DSSO	21.4248
Liu et al., (2018)	5ARA	V	49	C	488	Inter	DSSO	51.7494
Liu et al., (2018)	5ARA	V	49	F	109	Inter	DSSO	38.5078
Liu et al., (2018)	5ARA	V	49	F	148	Inter	DSSO	20.2902
Liu et al., (2018)	5ARA	V	49	F	300	Inter	DSSO	15.9301
Liu et al., (2018)	5ARA	V	49	F	435	Inter	DSSO	28.9484
Liu et al., (2018)	5ARA	V	59	C	488	Inter	DSSO	46.6096
Liu et al., (2018)	5ARA	V	59	F	300	Inter	DSSO	34.4719
Liu et al., (2018)	5ARA	V	59	F	435	Inter	DSSO	30.5325
Liu et al., (2018)	5ARA	V	64	C	488	Inter	DSSO	44.24
Liu et al., (2018)	5ARA	V	64	C	496	Inter	DSSO	35.0269
Liu et al., (2018)	5ARA	V	64	F	435	Inter	DSSO	31.7678
Liu et al., (2018)	5ARA	V	64	F	472	Inter	DSSO	49.3441
Liu et al., (2018)	5ARA	V	64	U	84	Inter	DSSO	10.0401
Liu et al., (2018)	5ARA	S	139	C	488	Inter	DSSO	83.0973
Liu et al., (2018)	5ARA	S	153	C	83	Inter	DSSO	18.3471
Liu et al., (2018)	5ARA	S	31	C	124	Inter	DSSO	58.6362
Liu et al., (2018)	5ARA	S	31	C	488	Inter	DSSO	90.8619
Liu et al., (2018)	5ARA	S	31	D	109	Inter	DSSO	57.3863
Liu et al., (2018)	5ARA	S	31	D	209	Inter	DSSO	71.6864
Liu et al., (2018)	5ARA	S	31	D	74	Inter	DSSO	30.4873
Liu et al., (2018)	5ARA	S	31	D	83	Inter	DSSO	46.2223
Liu et al., (2018)	5ARA	S	31	V	16	Inter	DSSO	68.4354
Liu et al., (2018)	5ARA	S	31	S	37	Intra	DSSO	10.4021
Liu et al., (2018)	5ARA	S	31	S	50	Intra	DSSO	27.0141
Liu et al., (2018)	5ARA	S	31	S	77	Intra	DSSO	14.2487
Liu et al., (2018)	5ARA	S	37	C	124	Inter	DSSO	58.1089
Liu et al., (2018)	5ARA	S	37	C	488	Inter	DSSO	92.2613
Liu et al., (2018)	5ARA	S	47	B	124	Inter	DSSO	47.001
Liu et al., (2018)	5ARA	S	47	B	89	Inter	DSSO	26.3441
Liu et al., (2018)	5ARA	S	47	F	109	Inter	DSSO	53.6022
Liu et al., (2018)	5ARA	S	47	F	74	Inter	DSSO	24.4134
Liu et al., (2018)	5ARA	S	47	S	149	Intra	DSSO	35.0106
Liu et al., (2018)	5ARA	S	47	S	153	Intra	DSSO	37.4866
Liu et al., (2018)	5ARA	S	47	S	37	Intra	DSSO	15.3918
Liu et al., (2018)	5ARA	S	47	S	61	Intra	DSSO	18.2522
Liu et al., (2018)	5ARA	S	47	S	67	Intra	DSSO	16.4929
Liu et al., (2018)	5ARA	S	61	A	488	Inter	DSSO	76.3917
Liu et al., (2018)	5ARA	S	61	B	83	Inter	DSSO	15.5684
Liu et al., (2018)	5ARA	S	61	E	109	Inter	DSSO	42.6383
Liu et al., (2018)	5ARA	S	61	E	74	Inter	DSSO	18.1461
Liu et al., (2018)	5ARA	S	65	B	89	Inter	DSSO	25.8077
Liu et al., (2018)	5ARA	S	65	E	74	Inter	DSSO	22.8933
Liu et al., (2018)	5ARA	S	65	S	47	Intra	DSSO	13.9397
Liu et al., (2018)	5ARA	S	65	S	50	Intra	DSSO	11.5405
Liu et al., (2018)	5ARA	S	65	S	74	Intra	DSSO	11.8572
Liu et al., (2018)	5ARA	S	67	B	124	Inter	DSSO	51.9176
Liu et al., (2018)	5ARA	S	67	A	488	Inter	DSSO	83.8952
Liu et al., (2018)	5ARA	S	67	B	83	Inter	DSSO	25.4406
Liu et al., (2018)	5ARA	S	67	E	74	Inter	DSSO	23.8982
Liu et al., (2018)	5ARA	S	67	S	50	Intra	DSSO	12.9718
Liu et al., (2018)	5ARA	S	67	S	61	Intra	DSSO	9.9952
Liu et al., (2018)	5ARA	S	74	B	124	Inter	DSSO	58.4278
Liu et al., (2018)	5ARA	S	74	A	488	Inter	DSSO	90.4639
Liu et al., (2018)	5ARA	S	74	E	74	Inter	DSSO	31.1973
Liu et al., (2018)	5ARA	S	74	S	37	Intra	DSSO	15.8097
Liu et al., (2018)	5ARA	S	74	S	50	Intra	DSSO	14.3796

## Sheet: 3
Checked	Crosslink Sequence	Max. XlinkX Score	Crosslinker	Crosslink Type	CSMs	Proteins	Sequence A	Modifications A	Accession A	Position A	Sequence B	Modifications B	Accession B	Position B	Protein Descriptions A	Protein Descriptions B	Protein Description A	Protein Description B	Gene_name_A	Gene_name_B	BNPAGE_BAND
FALSE	ILDVLGHIPKNAAYR_x000D_ |_x000D_ KYTEQITNEK	168.06	DSS	Intra	1	1	ILDVLGHIP[K]NAAYR	1xDSS [K10]	P23935	40	[K]YTEQITNEK	1xDSS [K1]	P23935	46	NDUA5_BOVIN NADH dehydrogenase [ubiquinone] 1 alpha subcomplex subunit 5 OS=Bos taurus OX=9913 GN=NDUFA5 PE=1 SV=3	NDUA5_BOVIN NADH dehydrogenase [ubiquinone] 1 alpha subcomplex subunit 5 OS=Bos taurus OX=9913 GN=NDUFA5 PE=1 SV=3	NDUA5_BOVIN NADH dehydrogenase [ubiquinone] 1 alpha subcomplex subunit 5 OS=Bos taurus OX=9913 GN=NDUFA5 PE=1 SV=3	NDUA5_BOVIN NADH dehydrogenase [ubiquinone] 1 alpha subcomplex subunit 5 OS=Bos taurus OX=9913 GN=NDUFA5 PE=1 SV=3	NDUFA5	NDUFA5	1
FALSE	ARPEPNPEVEGDLKPAR_x000D_ |_x000D_ LKELEVRR	161.77	DSS	Inter	10	2	ARPEPNPEVEGDL[K]PAR	1xDSS [K14]	P42029	159	L[K]ELEVRR	1xDSS [K2]	Q02380	152	NDUA8_BOVIN NADH dehydrogenase [ubiquinone] 1 alpha subcomplex subunit 8 OS=Bos taurus OX=9913 GN=NDUFA8 PE=1 SV=2	NDUB5_BOVIN NADH dehydrogenase [ubiquinone] 1 beta subcomplex subunit 5, mitochondrial OS=Bos taurus OX=9913 GN=NDUFB5 PE=1 SV=1	NDUA8_BOVIN NADH dehydrogenase [ubiquinone] 1 alpha subcomplex subunit 8 OS=Bos taurus OX=9913 GN=NDUFA8 PE=1 SV=2	NDUB5_BOVIN NADH dehydrogenase [ubiquinone] 1 beta subcomplex subunit 5, mitochondrial OS=Bos taurus OX=9913 GN=NDUFB5 PE=1 SV=1	NDUFA8	NDUFB5	1
FALSE	YEEDKSYLEPYLKEVIR_x000D_ |_x000D_ LASSLTTKGASSFK	150.17	DSS	Inter	3	2	YEEDKSYLEPYL[K]EVIR	1xDSS [K13]	P00129	96	LASSLTT[K]GASSFK	1xDSS [K8]	P23004	92	QCR7_BOVIN Cytochrome b-c1 complex subunit 7 OS=Bos taurus OX=9913 GN=UQCRB PE=1 SV=3	QCR2_BOVIN Cytochrome b-c1 complex subunit 2, mitochondrial OS=Bos taurus OX=9913 GN=UQCRC2 PE=1 SV=2	QCR7_BOVIN Cytochrome b-c1 complex subunit 7 OS=Bos taurus OX=9913 GN=UQCRB PE=1 SV=3	QCR2_BOVIN Cytochrome b-c1 complex subunit 2, mitochondrial OS=Bos taurus OX=9913 GN=UQCRC2 PE=1 SV=2	UQCRB	UQCRC2	1
FALSE	KEIDQEAAVEVSQLRDPQHDLER_x000D_ |_x000D_ LSDIPEGKNMAFK	144.83	DSS	Intra	12	1	[K]EIDQEAAVEVSQLRDPQHDLER	1xDSS [K1]	P13272	182	LSDIPEG[K]NMAFK	1xOxidation [M10]; 1xDSS [K8]	P13272	163	UCRI_BOVIN Cytochrome b-c1 complex subunit Rieske, mitochondrial OS=Bos taurus OX=9913 GN=UQCRFS1 PE=1 SV=3	UCRI_BOVIN Cytochrome b-c1 complex subunit Rieske, mitochondrial OS=Bos taurus OX=9913 GN=UQCRFS1 PE=1 SV=3	UCRI_BOVIN Cytochrome b-c1 complex subunit Rieske, mitochondrial OS=Bos taurus OX=9913 GN=UQCRFS1 PE=1 SV=3	UCRI_BOVIN Cytochrome b-c1 complex subunit Rieske, mitochondrial OS=Bos taurus OX=9913 GN=UQCRFS1 PE=1 SV=3	UQCRFS1	UQCRFS1	1
FALSE	GVAGALRPLVQAAVPATSESPVLDLKR_x000D_ |_x000D_ IGKVTPVELHDYVQNHFTSAR	141.73	DSS	Inter	4	2	GVAGALRPLVQAAVPATSESPVLDL[K]R	1xDSS [K26]	P13272	46	IG[K]VTPVELHDYVQNHFTSAR	1xDSS [K3]	P23004	199	UCRI_BOVIN Cytochrome b-c1 complex subunit Rieske, mitochondrial OS=Bos taurus OX=9913 GN=UQCRFS1 PE=1 SV=3	QCR2_BOVIN Cytochrome b-c1 complex subunit 2, mitochondrial OS=Bos taurus OX=9913 GN=UQCRC2 PE=1 SV=2	UCRI_BOVIN Cytochrome b-c1 complex subunit Rieske, mitochondrial OS=Bos taurus OX=9913 GN=UQCRFS1 PE=1 SV=3	QCR2_BOVIN Cytochrome b-c1 complex subunit 2, mitochondrial OS=Bos taurus OX=9913 GN=UQCRC2 PE=1 SV=2	UQCRFS1	UQCRC2	1
FALSE	DHDMFSYIKSHPEDFPEK_x000D_ |_x000D_ LKELEVR	141.48	DSS	Inter	8	2	DHDMFSYI[K]SHPEDFPEK	1xDSS [K9]	Q02827	95	L[K]ELEVR	1xDSS [K2]	Q02380	152	NDUC2_BOVIN NADH dehydrogenase [ubiquinone] 1 subunit C2 OS=Bos taurus OX=9913 GN=NDUFC2 PE=1 SV=1	NDUB5_BOVIN NADH dehydrogenase [ubiquinone] 1 beta subcomplex subunit 5, mitochondrial OS=Bos taurus OX=9913 GN=NDUFB5 PE=1 SV=1	NDUC2_BOVIN NADH dehydrogenase [ubiquinone] 1 subunit C2 OS=Bos taurus OX=9913 GN=NDUFC2 PE=1 SV=1	NDUB5_BOVIN NADH dehydrogenase [ubiquinone] 1 beta subcomplex subunit 5, mitochondrial OS=Bos taurus OX=9913 GN=NDUFB5 PE=1 SV=1	NDUFC2	NDUFB5	1
FALSE	EREEWAKK_x000D_ |_x000D_ GASSFKITR	136.44	DSS	Inter	5	2	EREEWAK[K]	1xDSS [K8]	P00129	111	GASSF[K]ITR	1xDSS [K6]	P23004	98	QCR7_BOVIN Cytochrome b-c1 complex subunit 7 OS=Bos taurus OX=9913 GN=UQCRB PE=1 SV=3	QCR2_BOVIN Cytochrome b-c1 complex subunit 2, mitochondrial OS=Bos taurus OX=9913 GN=UQCRC2 PE=1 SV=2	QCR7_BOVIN Cytochrome b-c1 complex subunit 7 OS=Bos taurus OX=9913 GN=UQCRB PE=1 SV=3	QCR2_BOVIN Cytochrome b-c1 complex subunit 2, mitochondrial OS=Bos taurus OX=9913 GN=UQCRC2 PE=1 SV=2	UQCRB	UQCRC2	1
FALSE	KYTEQITNEK_x000D_ |_x000D_ KAVSPAPPIKR	133.99	DSS	Inter	7	2	[K]YTEQITNEK	1xDSS [K1]	P23935	46	[K]AVSPAPPIKR	1xDSS [K1]	Q05752	93	NDUA5_BOVIN NADH dehydrogenase [ubiquinone] 1 alpha subcomplex subunit 5 OS=Bos taurus OX=9913 GN=NDUFA5 PE=1 SV=3	NDUA7_BOVIN NADH dehydrogenase [ubiquinone] 1 alpha subcomplex subunit 7 OS=Bos taurus OX=9913 GN=NDUFA7 PE=1 SV=2	NDUA5_BOVIN NADH dehydrogenase [ubiquinone] 1 alpha subcomplex subunit 5 OS=Bos taurus OX=9913 GN=NDUFA5 PE=1 SV=3	NDUA7_BOVIN NADH dehydrogenase [ubiquinone] 1 alpha subcomplex subunit 7 OS=Bos taurus OX=9913 GN=NDUFA7 PE=1 SV=2	NDUFA5	NDUFA7	1
FALSE	AAAHHYGAQCDKPNKEFMLCR_x000D_ |_x000D_ VKTDRPLPENPYHSR	133.55	DSS	Intra	1	1	AAAHHYGAQCDKPN[K]EFMLCR	2xCarbamidomethyl [C10; C20]; 1xDSS [K15]	P42029	41	V[K]TDRPLPENPYHSR	1xDSS [K2]	P42029	132	NDUA8_BOVIN NADH dehydrogenase [ubiquinone] 1 alpha subcomplex subunit 8 OS=Bos taurus OX=9913 GN=NDUFA8 PE=1 SV=2	NDUA8_BOVIN NADH dehydrogenase [ubiquinone] 1 alpha subcomplex subunit 8 OS=Bos taurus OX=9913 GN=NDUFA8 PE=1 SV=2	NDUA8_BOVIN NADH dehydrogenase [ubiquinone] 1 alpha subcomplex subunit 8 OS=Bos taurus OX=9913 GN=NDUFA8 PE=1 SV=2	NDUA8_BOVIN NADH dehydrogenase [ubiquinone] 1 alpha subcomplex subunit 8 OS=Bos taurus OX=9913 GN=NDUFA8 PE=1 SV=2	NDUFA8	NDUFA8	1
FALSE	AAAHHYGAQCDKPNKEFMLCR_x000D_ |_x000D_ VKTDRPLPENPYHSR	126.01	DSS	Intra	4	1	AAAHHYGAQCD[K]PNKEFMLCR	2xCarbamidomethyl [C10; C20]; 1xDSS [K12]	P42029	38	V[K]TDRPLPENPYHSR	1xDSS [K2]	P42029	132	NDUA8_BOVIN NADH dehydrogenase [ubiquinone] 1 alpha subcomplex subunit 8 OS=Bos taurus OX=9913 GN=NDUFA8 PE=1 SV=2	NDUA8_BOVIN NADH dehydrogenase [ubiquinone] 1 alpha subcomplex subunit 8 OS=Bos taurus OX=9913 GN=NDUFA8 PE=1 SV=2	NDUA8_BOVIN NADH dehydrogenase [ubiquinone] 1 alpha subcomplex subunit 8 OS=Bos taurus OX=9913 GN=NDUFA8 PE=1 SV=2	NDUA8_BOVIN NADH dehydrogenase [ubiquinone] 1 alpha subcomplex subunit 8 OS=Bos taurus OX=9913 GN=NDUFA8 PE=1 SV=2	NDUFA8	NDUFA8	1
FALSE	KAYADFYR_x000D_ |_x000D_ FAVAEKR	122.76	DSS	Intra	2	1	[K]AYADFYR	1xDSS [K1]	P04038	46	FAVAE[K]R	1xDSS [K6]	P04038	43	COX6C_BOVIN Cytochrome c oxidase subunit 6C OS=Bos taurus OX=9913 GN=COX6C PE=1 SV=2	COX6C_BOVIN Cytochrome c oxidase subunit 6C OS=Bos taurus OX=9913 GN=COX6C PE=1 SV=2	COX6C_BOVIN Cytochrome c oxidase subunit 6C OS=Bos taurus OX=9913 GN=COX6C PE=1 SV=2	COX6C_BOVIN Cytochrome c oxidase subunit 6C OS=Bos taurus OX=9913 GN=COX6C PE=1 SV=2	COX6C	COX6C	1
FALSE	YAFGQEKNVSLNNFSADQVTR_x000D_ |_x000D_ ALENVLSSKA	121.83	DSS	Intra	11	1	YAFGQE[K]NVSLNNFSADQVTR	1xDSS [K7]	Q02370	75	ALENVLSS[K]A	1xDSS [K9]	Q02370	98	NDUA2_BOVIN NADH dehydrogenase [ubiquinone] 1 alpha subcomplex subunit 2 OS=Bos taurus OX=9913 GN=NDUFA2 PE=1 SV=2	NDUA2_BOVIN NADH dehydrogenase [ubiquinone] 1 alpha subcomplex subunit 2 OS=Bos taurus OX=9913 GN=NDUFA2 PE=1 SV=2	NDUA2_BOVIN NADH dehydrogenase [ubiquinone] 1 alpha subcomplex subunit 2 OS=Bos taurus OX=9913 GN=NDUFA2 PE=1 SV=2	NDUA2_BOVIN NADH dehydrogenase [ubiquinone] 1 alpha subcomplex subunit 2 OS=Bos taurus OX=9913 GN=NDUFA2 PE=1 SV=2	NDUFA2	NDUFA2	1
FALSE	EKEKASWSSLSIDEK_x000D_ |_x000D_ NLSASQKALK	121.68	DSS	Intra	5	1	E[K]EKASWSSLSIDEK	1xDSS [K2]	P00423	65	NLSASQ[K]ALK	1xDSS [K7]	P00423	60	COX41_BOVIN Cytochrome c oxidase subunit 4 isoform 1, mitochondrial OS=Bos taurus OX=9913 GN=COX4I1 PE=1 SV=1	COX41_BOVIN Cytochrome c oxidase subunit 4 isoform 1, mitochondrial OS=Bos taurus OX=9913 GN=COX4I1 PE=1 SV=1	COX41_BOVIN Cytochrome c oxidase subunit 4 isoform 1, mitochondrial OS=Bos taurus OX=9913 GN=COX4I1 PE=1 SV=1	COX41_BOVIN Cytochrome c oxidase subunit 4 isoform 1, mitochondrial OS=Bos taurus OX=9913 GN=COX4I1 PE=1 SV=1	COX4I1	COX4I1	1
FALSE	ESWEREVKQLQEETPVGGPR_x000D_ |_x000D_ KQGDLPPLWWHIVTRPR	120.15	DSS	Intra	13	1	ESWEREV[K]QLQEETPVGGPR	1xDSS [K8]	Q02369	138	[K]QGDLPPLWWHIVTRPR	1xDSS [K1]	Q02369	159	NDUB9_BOVIN NADH dehydrogenase [ubiquinone] 1 beta subcomplex subunit 9 OS=Bos taurus OX=9913 GN=NDUFB9 PE=1 SV=2	NDUB9_BOVIN NADH dehydrogenase [ubiquinone] 1 beta subcomplex subunit 9 OS=Bos taurus OX=9913 GN=NDUFB9 PE=1 SV=2	NDUB9_BOVIN NADH dehydrogenase [ubiquinone] 1 beta subcomplex subunit 9 OS=Bos taurus OX=9913 GN=NDUFB9 PE=1 SV=2	NDUB9_BOVIN NADH dehydrogenase [ubiquinone] 1 beta subcomplex subunit 9 OS=Bos taurus OX=9913 GN=NDUFB9 PE=1 SV=2	NDUFB9	NDUFB9	1
FALSE	NEKGLLTHTTWEDALSR_x000D_ |_x000D_ KKIQEWVPPSTPYK	119.77	DSS	Inter	12	2	NE[K]GLLTHTTWEDALSR	1xDSS [K3]	P15690	311	KKIQEWVPPSTPY[K]	1xDSS [K14]	A0A452DIK0	220	NDUS1_BOVIN NADH-ubiquinone oxidoreductase 75 kDa subunit, mitochondrial OS=Bos taurus OX=9913 GN=NDUFS1 PE=1 SV=1	A0A452DIK0_BOVIN NADH dehydrogenase [ubiquinone] 1 alpha subcomplex subunit 12 OS=Bos taurus OX=9913 GN=NDUFA12 PE=3 SV=1	NDUS1_BOVIN NADH-ubiquinone oxidoreductase 75 kDa subunit, mitochondrial OS=Bos taurus OX=9913 GN=NDUFS1 PE=1 SV=1	A0A452DIK0_BOVIN NADH dehydrogenase [ubiquinone] 1 alpha subcomplex subunit 12 OS=Bos taurus OX=9913 GN=NDUFA12 PE=3 SV=1	NDUFS1	NDUFA12	1
FALSE	DHDMFSYIKSHPEDFPEK_x000D_ |_x000D_ ARPEPNPEVEGDLKPAR	114.89	DSS	Inter	2	2	DHDMFSYI[K]SHPEDFPEK	1xDSS [K9]	Q02827	95	ARPEPNPEVEGDL[K]PAR	1xDSS [K14]	P42029	159	NDUC2_BOVIN NADH dehydrogenase [ubiquinone] 1 subunit C2 OS=Bos taurus OX=9913 GN=NDUFC2 PE=1 SV=1	NDUA8_BOVIN NADH dehydrogenase [ubiquinone] 1 alpha subcomplex subunit 8 OS=Bos taurus OX=9913 GN=NDUFA8 PE=1 SV=2	NDUC2_BOVIN NADH dehydrogenase [ubiquinone] 1 subunit C2 OS=Bos taurus OX=9913 GN=NDUFC2 PE=1 SV=1	NDUA8_BOVIN NADH dehydrogenase [ubiquinone] 1 alpha subcomplex subunit 8 OS=Bos taurus OX=9913 GN=NDUFA8 PE=1 SV=2	NDUFC2	NDUFA8	1
FALSE	GPDWILGEVKTSGLR_x000D_ |_x000D_ WSFMNKPSDGRPK	103.91	DSS	Intra	10	1	GPDWILGEV[K]TSGLR	1xDSS [K10]	P25708	81	WSFMN[K]PSDGRPK	1xOxidation [M4]; 1xDSS [K6]	P25708	104	NDUV1_BOVIN NADH dehydrogenase [ubiquinone] flavoprotein 1, mitochondrial OS=Bos taurus OX=9913 GN=NDUFV1 PE=1 SV=2	NDUV1_BOVIN NADH dehydrogenase [ubiquinone] flavoprotein 1, mitochondrial OS=Bos taurus OX=9913 GN=NDUFV1 PE=1 SV=2	NDUV1_BOVIN NADH dehydrogenase [ubiquinone] flavoprotein 1, mitochondrial OS=Bos taurus OX=9913 GN=NDUFV1 PE=1 SV=2	NDUV1_BOVIN NADH dehydrogenase [ubiquinone] flavoprotein 1, mitochondrial OS=Bos taurus OX=9913 GN=NDUFV1 PE=1 SV=2	NDUFV1	NDUFV1	1
FALSE	TKKEIDQEAAVEVSQLR_x000D_ |_x000D_ LSDIPEGKNMAFK	100.45	DSS	Intra	6	1	T[K]KEIDQEAAVEVSQLR	1xDSS [K2]	P13272	181	LSDIPEG[K]NMAFK	1xDSS [K8]	P13272	163	UCRI_BOVIN Cytochrome b-c1 complex subunit Rieske, mitochondrial OS=Bos taurus OX=9913 GN=UQCRFS1 PE=1 SV=3	UCRI_BOVIN Cytochrome b-c1 complex subunit Rieske, mitochondrial OS=Bos taurus OX=9913 GN=UQCRFS1 PE=1 SV=3	UCRI_BOVIN Cytochrome b-c1 complex subunit Rieske, mitochondrial OS=Bos taurus OX=9913 GN=UQCRFS1 PE=1 SV=3	UCRI_BOVIN Cytochrome b-c1 complex subunit Rieske, mitochondrial OS=Bos taurus OX=9913 GN=UQCRFS1 PE=1 SV=3	UQCRFS1	UQCRFS1	1
FALSE	EGKYTPPPHHSGQEEPRS_x000D_ |_x000D_ QREKLIK	98.37	DSS	Intra	5	1	EG[K]YTPPPHHSGQEEPRS	1xDSS [K3]	Q02379	91	QRE[K]LIK	1xDSS [K4]	Q02379	85	NDUS5_BOVIN NADH dehydrogenase [ubiquinone] iron-sulfur protein 5 OS=Bos taurus OX=9913 GN=NDUFS5 PE=1 SV=2	NDUS5_BOVIN NADH dehydrogenase [ubiquinone] iron-sulfur protein 5 OS=Bos taurus OX=9913 GN=NDUFS5 PE=1 SV=2	NDUS5_BOVIN NADH dehydrogenase [ubiquinone] iron-sulfur protein 5 OS=Bos taurus OX=9913 GN=NDUFS5 PE=1 SV=2	NDUS5_BOVIN NADH dehydrogenase [ubiquinone] iron-sulfur protein 5 OS=Bos taurus OX=9913 GN=NDUFS5 PE=1 SV=2	NDUFS5	NDUFS5	1
FALSE	AVIAPSTLAGKRPSEPTLR_x000D_ |_x000D_ FYDDPKSNDGNSYR	98.25	DSS	Inter	5	3	AVIAPSTLAG[K]RPSEPTLR	1xDSS [K11]	Q8HXG5	46	FYDDP[K]SNDGNSYR	1xDSS [K6]	G5E543	110	NDUBB_BOVIN NADH dehydrogenase [ubiquinone] 1 beta subcomplex subunit 11, mitochondrial OS=Bos taurus OX=9913 GN=NDUFB11 PE=1 SV=2	G5E543_BOVIN NADH dehydrogenase [ubiquinone] 1 alpha subcomplex subunit 10, mitochondrial OS=Bos taurus OX=9913 GN=NDUFA10 PE=3 SV=2;NDUAA_BOVIN NADH dehydrogenase [ubiquinone] 1 alpha subcomplex subunit 10, mitochondrial OS=Bos taurus OX=9913 GN=NDUFA10 PE=1 SV=1	NDUBB_BOVIN NADH dehydrogenase [ubiquinone] 1 beta subcomplex subunit 11, mitochondrial OS=Bos taurus OX=9913 GN=NDUFB11 PE=1 SV=2	G5E543_BOVIN NADH dehydrogenase [ubiquinone] 1 alpha subcomplex subunit 10, mitochondrial OS=Bos taurus OX=9913 GN=NDUFA10 PE=3 SV=2	NDUFB11	NDUFA10	1
FALSE	AFPHYFSKGIPNVLR_x000D_ |_x000D_ KLAYRPPK	95.44	DSS	Inter	9	2	AFPHYFS[K]GIPNVLR	1xDSS [K8]	P13271	33	[K]LAYRPPK	1xDSS [K1]	P00125	318	QCR8_BOVIN Cytochrome b-c1 complex subunit 8 OS=Bos taurus OX=9913 GN=UQCRQ PE=1 SV=3	CY1_BOVIN Cytochrome c1, heme protein, mitochondrial OS=Bos taurus OX=9913 GN=CYC1 PE=1 SV=2	QCR8_BOVIN Cytochrome b-c1 complex subunit 8 OS=Bos taurus OX=9913 GN=UQCRQ PE=1 SV=3	CY1_BOVIN Cytochrome c1, heme protein, mitochondrial OS=Bos taurus OX=9913 GN=CYC1 PE=1 SV=2	UQCRQ	CYC1	1
FALSE	DLQAKLQLR_x000D_ |_x000D_ YQEISKR	93.6	DSS	Intra	3	1	DLQA[K]LQLR	1xDSS [K5]	Q05752	23	YQEIS[K]R	1xDSS [K6]	Q05752	33	NDUA7_BOVIN NADH dehydrogenase [ubiquinone] 1 alpha subcomplex subunit 7 OS=Bos taurus OX=9913 GN=NDUFA7 PE=1 SV=2	NDUA7_BOVIN NADH dehydrogenase [ubiquinone] 1 alpha subcomplex subunit 7 OS=Bos taurus OX=9913 GN=NDUFA7 PE=1 SV=2	NDUA7_BOVIN NADH dehydrogenase [ubiquinone] 1 alpha subcomplex subunit 7 OS=Bos taurus OX=9913 GN=NDUFA7 PE=1 SV=2	NDUA7_BOVIN NADH dehydrogenase [ubiquinone] 1 alpha subcomplex subunit 7 OS=Bos taurus OX=9913 GN=NDUFA7 PE=1 SV=2	NDUFA7	NDUFA7	1
FALSE	YAFGQEKNVSLNNFSADQVTR_x000D_ |_x000D_ ECSDVQPKLWAR	91.91	DSS	Intra	2	1	YAFGQE[K]NVSLNNFSADQVTR	1xDSS [K7]	Q02370	75	ECSDVQP[K]LWAR	1xCarbamidomethyl [C2]; 1xDSS [K8]	Q02370	64	NDUA2_BOVIN NADH dehydrogenase [ubiquinone] 1 alpha subcomplex subunit 2 OS=Bos taurus OX=9913 GN=NDUFA2 PE=1 SV=2	NDUA2_BOVIN NADH dehydrogenase [ubiquinone] 1 alpha subcomplex subunit 2 OS=Bos taurus OX=9913 GN=NDUFA2 PE=1 SV=2	NDUA2_BOVIN NADH dehydrogenase [ubiquinone] 1 alpha subcomplex subunit 2 OS=Bos taurus OX=9913 GN=NDUFA2 PE=1 SV=2	NDUA2_BOVIN NADH dehydrogenase [ubiquinone] 1 alpha subcomplex subunit 2 OS=Bos taurus OX=9913 GN=NDUFA2 PE=1 SV=2	NDUFA2	NDUFA2	1
FALSE	VKATEAPAGVPPHPQDLEFTR_x000D_ |_x000D_ KGQDPYNILAPK	91.91	DSS	Inter	1	2	V[K]ATEAPAGVPPHPQDLEFTR	1xDSS [K2]	P23004	23	[K]GQDPYNILAPK	1xDSS [K1]	A0A3Q1MBD7	57	QCR2_BOVIN Cytochrome b-c1 complex subunit 2, mitochondrial OS=Bos taurus OX=9913 GN=UQCRC2 PE=1 SV=2	A0A3Q1MBD7_BOVIN Cytochrome c oxidase subunit 5B, mitochondrial OS=Bos taurus OX=9913 GN=COX5B PE=4 SV=1	QCR2_BOVIN Cytochrome b-c1 complex subunit 2, mitochondrial OS=Bos taurus OX=9913 GN=UQCRC2 PE=1 SV=2	A0A3Q1MBD7_BOVIN Cytochrome c oxidase subunit 5B, mitochondrial OS=Bos taurus OX=9913 GN=COX5B PE=4 SV=1	UQCRC2	COX5B	1
FALSE	WLKDQELSPR_x000D_ |_x000D_ AMYPDYFAKR	91.6	DSS	Inter	4	2	WL[K]DQELSPR	1xDSS [K3]	Q02367	24	AMYPDYFA[K]R	1xDSS [K9]	Q02369	121	NDUB6_BOVIN NADH dehydrogenase [ubiquinone] 1 beta subcomplex subunit 6 OS=Bos taurus OX=9913 GN=NDUFB6 PE=1 SV=2	NDUB9_BOVIN NADH dehydrogenase [ubiquinone] 1 beta subcomplex subunit 9 OS=Bos taurus OX=9913 GN=NDUFB9 PE=1 SV=2	NDUB6_BOVIN NADH dehydrogenase [ubiquinone] 1 beta subcomplex subunit 6 OS=Bos taurus OX=9913 GN=NDUFB6 PE=1 SV=2	NDUB9_BOVIN NADH dehydrogenase [ubiquinone] 1 beta subcomplex subunit 9 OS=Bos taurus OX=9913 GN=NDUFB9 PE=1 SV=2	NDUFB6	NDUFB9	1
FALSE	EGKYTPPPHHSGQEEPRS_x000D_ |_x000D_ ENLEEEATVMKDVPGWK	90.63	DSS	Inter	3	2	EG[K]YTPPPHHSGQEEPRS	1xDSS [K3]	Q02379	91	ENLEEEATVM[K]DVPGWK	1xDSS [K11]	Q95KV7	99	NDUS5_BOVIN NADH dehydrogenase [ubiquinone] iron-sulfur protein 5 OS=Bos taurus OX=9913 GN=NDUFS5 PE=1 SV=2	NDUAD_BOVIN NADH dehydrogenase [ubiquinone] 1 alpha subcomplex subunit 13 OS=Bos taurus OX=9913 GN=NDUFA13 PE=1 SV=3	NDUS5_BOVIN NADH dehydrogenase [ubiquinone] iron-sulfur protein 5 OS=Bos taurus OX=9913 GN=NDUFS5 PE=1 SV=2	NDUAD_BOVIN NADH dehydrogenase [ubiquinone] 1 alpha subcomplex subunit 13 OS=Bos taurus OX=9913 GN=NDUFA13 PE=1 SV=3	NDUFS5	NDUFA13	1
FALSE	NYDSMKDFEEMR_x000D_ |_x000D_ KAGIFQSAK	90.29	DSS	Intra	17	1	NYDSM[K]DFEEMR	1xOxidation [M5; M11]; 1xDSS [K6]	P04038	59	[K]AGIFQSAK	1xDSS [K1]	P04038	66	COX6C_BOVIN Cytochrome c oxidase subunit 6C OS=Bos taurus OX=9913 GN=COX6C PE=1 SV=2	COX6C_BOVIN Cytochrome c oxidase subunit 6C OS=Bos taurus OX=9913 GN=COX6C PE=1 SV=2	COX6C_BOVIN Cytochrome c oxidase subunit 6C OS=Bos taurus OX=9913 GN=COX6C PE=1 SV=2	COX6C_BOVIN Cytochrome c oxidase subunit 6C OS=Bos taurus OX=9913 GN=COX6C PE=1 SV=2	COX6C	COX6C	1
FALSE	AVIAPSTLAGKRPSEPTLR_x000D_ |_x000D_ EVKQLQEETPVGGPR	88.5	DSS	Inter	3	2	AVIAPSTLAG[K]RPSEPTLR	1xDSS [K11]	Q8HXG5	46	EV[K]QLQEETPVGGPR	1xDSS [K3]	Q02369	138	NDUBB_BOVIN NADH dehydrogenase [ubiquinone] 1 beta subcomplex subunit 11, mitochondrial OS=Bos taurus OX=9913 GN=NDUFB11 PE=1 SV=2	NDUB9_BOVIN NADH dehydrogenase [ubiquinone] 1 beta subcomplex subunit 9 OS=Bos taurus OX=9913 GN=NDUFB9 PE=1 SV=2	NDUBB_BOVIN NADH dehydrogenase [ubiquinone] 1 beta subcomplex subunit 11, mitochondrial OS=Bos taurus OX=9913 GN=NDUFB11 PE=1 SV=2	NDUB9_BOVIN NADH dehydrogenase [ubiquinone] 1 beta subcomplex subunit 9 OS=Bos taurus OX=9913 GN=NDUFB9 PE=1 SV=2	NDUFB11	NDUFB9	1
FALSE	EAGVEKFIHISHLNADIK_x000D_ |_x000D_ GIINAIKDPDAR	87.91	DSS	Intra	3	1	EAGVE[K]FIHISHLNADIK	1xDSS [K6]	P34943	163	GIINAI[K]DPDAR	1xDSS [K7]	P34943	254	NDUA9_BOVIN NADH dehydrogenase [ubiquinone] 1 alpha subcomplex subunit 9, mitochondrial OS=Bos taurus OX=9913 GN=NDUFA9 PE=1 SV=1	NDUA9_BOVIN NADH dehydrogenase [ubiquinone] 1 alpha subcomplex subunit 9, mitochondrial OS=Bos taurus OX=9913 GN=NDUFA9 PE=1 SV=1	NDUA9_BOVIN NADH dehydrogenase [ubiquinone] 1 alpha subcomplex subunit 9, mitochondrial OS=Bos taurus OX=9913 GN=NDUFA9 PE=1 SV=1	NDUA9_BOVIN NADH dehydrogenase [ubiquinone] 1 alpha subcomplex subunit 9, mitochondrial OS=Bos taurus OX=9913 GN=NDUFA9 PE=1 SV=1	NDUFA9	NDUFA9	1
FALSE	SHPEDFPEKDKK_x000D_ |_x000D_ LKELEVR	87.76	DSS	Inter	7	2	SHPEDFPEKD[K]K	1xDSS [K11]	Q02827	106	L[K]ELEVR	1xDSS [K2]	Q02380	152	NDUC2_BOVIN NADH dehydrogenase [ubiquinone] 1 subunit C2 OS=Bos taurus OX=9913 GN=NDUFC2 PE=1 SV=1	NDUB5_BOVIN NADH dehydrogenase [ubiquinone] 1 beta subcomplex subunit 5, mitochondrial OS=Bos taurus OX=9913 GN=NDUFB5 PE=1 SV=1	NDUC2_BOVIN NADH dehydrogenase [ubiquinone] 1 subunit C2 OS=Bos taurus OX=9913 GN=NDUFC2 PE=1 SV=1	NDUB5_BOVIN NADH dehydrogenase [ubiquinone] 1 beta subcomplex subunit 5, mitochondrial OS=Bos taurus OX=9913 GN=NDUFB5 PE=1 SV=1	NDUFC2	NDUFB5	1
FALSE	SHPEDFPEKDKK_x000D_ |_x000D_ LKELEVR	87.76	DSS	Inter	4	2	SHPEDFPE[K]DKK	1xDSS [K9]	Q02827	104	L[K]ELEVR	1xDSS [K2]	Q02380	152	NDUC2_BOVIN NADH dehydrogenase [ubiquinone] 1 subunit C2 OS=Bos taurus OX=9913 GN=NDUFC2 PE=1 SV=1	NDUB5_BOVIN NADH dehydrogenase [ubiquinone] 1 beta subcomplex subunit 5, mitochondrial OS=Bos taurus OX=9913 GN=NDUFB5 PE=1 SV=1	NDUC2_BOVIN NADH dehydrogenase [ubiquinone] 1 subunit C2 OS=Bos taurus OX=9913 GN=NDUFC2 PE=1 SV=1	NDUB5_BOVIN NADH dehydrogenase [ubiquinone] 1 beta subcomplex subunit 5, mitochondrial OS=Bos taurus OX=9913 GN=NDUFB5 PE=1 SV=1	NDUFC2	NDUFB5	1
FALSE	KANPDLPILIR_x000D_ |_x000D_ ALENVLSSKA	86.87	DSS	Intra	3	1	[K]ANPDLPILIR	1xDSS [K1]	Q02370	46	ALENVLSS[K]A	1xDSS [K9]	Q02370	98	NDUA2_BOVIN NADH dehydrogenase [ubiquinone] 1 alpha subcomplex subunit 2 OS=Bos taurus OX=9913 GN=NDUFA2 PE=1 SV=2	NDUA2_BOVIN NADH dehydrogenase [ubiquinone] 1 alpha subcomplex subunit 2 OS=Bos taurus OX=9913 GN=NDUFA2 PE=1 SV=2	NDUA2_BOVIN NADH dehydrogenase [ubiquinone] 1 alpha subcomplex subunit 2 OS=Bos taurus OX=9913 GN=NDUFA2 PE=1 SV=2	NDUA2_BOVIN NADH dehydrogenase [ubiquinone] 1 alpha subcomplex subunit 2 OS=Bos taurus OX=9913 GN=NDUFA2 PE=1 SV=2	NDUFA2	NDUFA2	1
FALSE	EKASWSSLSIDEKVELYR_x000D_ |_x000D_ NLSASQKALKEK	86.11	DSS	Intra	3	1	E[K]ASWSSLSIDEKVELYR	1xDSS [K2]	P00423	67	NLSASQ[K]ALKEK	1xDSS [K7]	P00423	60	COX41_BOVIN Cytochrome c oxidase subunit 4 isoform 1, mitochondrial OS=Bos taurus OX=9913 GN=COX4I1 PE=1 SV=1	COX41_BOVIN Cytochrome c oxidase subunit 4 isoform 1, mitochondrial OS=Bos taurus OX=9913 GN=COX4I1 PE=1 SV=1	COX41_BOVIN Cytochrome c oxidase subunit 4 isoform 1, mitochondrial OS=Bos taurus OX=9913 GN=COX4I1 PE=1 SV=1	COX41_BOVIN Cytochrome c oxidase subunit 4 isoform 1, mitochondrial OS=Bos taurus OX=9913 GN=COX4I1 PE=1 SV=1	COX4I1	COX4I1	1
FALSE	VLVAGKPAESSAVAASEK_x000D_ |_x000D_ KYTEQITNEK	85.85	DSS	Inter	3	2	VLVAG[K]PAESSAVAASEK	1xDSS [K6]	Q05752	80	[K]YTEQITNEK	1xDSS [K1]	P23935	46	NDUA7_BOVIN NADH dehydrogenase [ubiquinone] 1 alpha subcomplex subunit 7 OS=Bos taurus OX=9913 GN=NDUFA7 PE=1 SV=2	NDUA5_BOVIN NADH dehydrogenase [ubiquinone] 1 alpha subcomplex subunit 5 OS=Bos taurus OX=9913 GN=NDUFA5 PE=1 SV=3	NDUA7_BOVIN NADH dehydrogenase [ubiquinone] 1 alpha subcomplex subunit 7 OS=Bos taurus OX=9913 GN=NDUFA7 PE=1 SV=2	NDUA5_BOVIN NADH dehydrogenase [ubiquinone] 1 alpha subcomplex subunit 5 OS=Bos taurus OX=9913 GN=NDUFA5 PE=1 SV=3	NDUFA7	NDUFA5	1
FALSE	LSMVKAEPDVK_x000D_ |_x000D_ LKILYTK	84.11	DSS	Intra	4	1	LSMV[K]AEPDVK	1xDSS [K5]	P23935	60	L[K]ILYTK	1xDSS [K2]	P23935	25	NDUA5_BOVIN NADH dehydrogenase [ubiquinone] 1 alpha subcomplex subunit 5 OS=Bos taurus OX=9913 GN=NDUFA5 PE=1 SV=3	NDUA5_BOVIN NADH dehydrogenase [ubiquinone] 1 alpha subcomplex subunit 5 OS=Bos taurus OX=9913 GN=NDUFA5 PE=1 SV=3	NDUA5_BOVIN NADH dehydrogenase [ubiquinone] 1 alpha subcomplex subunit 5 OS=Bos taurus OX=9913 GN=NDUFA5 PE=1 SV=3	NDUA5_BOVIN NADH dehydrogenase [ubiquinone] 1 alpha subcomplex subunit 5 OS=Bos taurus OX=9913 GN=NDUFA5 PE=1 SV=3	NDUFA5	NDUFA5	1
FALSE	AVVPKPAALPSSR_x000D_ |_x000D_ DKDSIRR	84.11	DSS	Inter	2	2	AVVP[K]PAALPSSR	1xDSS [K5]	A8WFQ0	17	D[K]DSIRR	1xDSS [K2]	P34943	113	A8WFQ0_BOVIN NDUFS7 protein OS=Bos taurus OX=9913 GN=NDUFS7 PE=2 SV=1	NDUA9_BOVIN NADH dehydrogenase [ubiquinone] 1 alpha subcomplex subunit 9, mitochondrial OS=Bos taurus OX=9913 GN=NDUFA9 PE=1 SV=1	A8WFQ0_BOVIN NDUFS7 protein OS=Bos taurus OX=9913 GN=NDUFS7 PE=2 SV=1	NDUA9_BOVIN NADH dehydrogenase [ubiquinone] 1 alpha subcomplex subunit 9, mitochondrial OS=Bos taurus OX=9913 GN=NDUFA9 PE=1 SV=1	NDUFS7	NDUFA9	1
FALSE	TKPFSWGDGNHTFFHNPR_x000D_ |_x000D_ VNPLPTGYEKP	81.96	DSS	Intra	6	1	T[K]PFSWGDGNHTFFHNPR	1xDSS [K2]	P07471	70	VNPLPTGYE[K]P	1xDSS [K10]	P07471	96	CX6A2_BOVIN Cytochrome c oxidase subunit 6A2, mitochondrial OS=Bos taurus OX=9913 GN=COX6A2 PE=1 SV=2	CX6A2_BOVIN Cytochrome c oxidase subunit 6A2, mitochondrial OS=Bos taurus OX=9913 GN=COX6A2 PE=1 SV=2	CX6A2_BOVIN Cytochrome c oxidase subunit 6A2, mitochondrial OS=Bos taurus OX=9913 GN=COX6A2 PE=1 SV=2	CX6A2_BOVIN Cytochrome c oxidase subunit 6A2, mitochondrial OS=Bos taurus OX=9913 GN=COX6A2 PE=1 SV=2	COX6A2	COX6A2	1
FALSE	VYKSLCPISWVSTWDDRR_x000D_ |_x000D_ AEGTFPGKI	80.38	DSS	Intra	2	1	VY[K]SLCPISWVSTWDDRR	1xCarbamidomethyl [C6]; 1xDSS [K3]	P00429	62	AEGTFPG[K]I	1xDSS [K8]	P00429	85	CX6B1_BOVIN Cytochrome c oxidase subunit 6B1 OS=Bos taurus OX=9913 GN=COX6B1 PE=1 SV=2	CX6B1_BOVIN Cytochrome c oxidase subunit 6B1 OS=Bos taurus OX=9913 GN=COX6B1 PE=1 SV=2	CX6B1_BOVIN Cytochrome c oxidase subunit 6B1 OS=Bos taurus OX=9913 GN=COX6B1 PE=1 SV=2	CX6B1_BOVIN Cytochrome c oxidase subunit 6B1 OS=Bos taurus OX=9913 GN=COX6B1 PE=1 SV=2	COX6B1	COX6B1	1
FALSE	DYPLPDVAHVKNLSASQK_x000D_ |_x000D_ LKFKESFAEMNR	78.5	DSS	Intra	4	1	DYPLPDVAHV[K]NLSASQK	1xDSS [K11]	P00423	53	LKF[K]ESFAEMNR	1xDSS [K4]	P00423	87	COX41_BOVIN Cytochrome c oxidase subunit 4 isoform 1, mitochondrial OS=Bos taurus OX=9913 GN=COX4I1 PE=1 SV=1	COX41_BOVIN Cytochrome c oxidase subunit 4 isoform 1, mitochondrial OS=Bos taurus OX=9913 GN=COX4I1 PE=1 SV=1	COX41_BOVIN Cytochrome c oxidase subunit 4 isoform 1, mitochondrial OS=Bos taurus OX=9913 GN=COX4I1 PE=1 SV=1	COX41_BOVIN Cytochrome c oxidase subunit 4 isoform 1, mitochondrial OS=Bos taurus OX=9913 GN=COX4I1 PE=1 SV=1	COX4I1	COX4I1	1
FALSE	GTKNRPGNALEKEVESMGAHLNAYSTR_x000D_ |_x000D_ HYKAPR	78.19	DSS	Intra	5	2	GT[K]NRPGNALEKEVESMGAHLNAYSTR	1xOxidation [M17]; 1xDSS [K3]	P31800	102	HY[K]APR	1xDSS [K3]	P31800	225	QCR1_BOVIN Cytochrome b-c1 complex subunit 1, mitochondrial OS=Bos taurus OX=9913 GN=UQCRC1 PE=1 SV=2;G1K1X0_BOVIN Cytochrome b-c1 complex subunit 1, mitochondrial OS=Bos taurus OX=9913 GN=UQCRC1 PE=4 SV=1	QCR1_BOVIN Cytochrome b-c1 complex subunit 1, mitochondrial OS=Bos taurus OX=9913 GN=UQCRC1 PE=1 SV=2;G1K1X0_BOVIN Cytochrome b-c1 complex subunit 1, mitochondrial OS=Bos taurus OX=9913 GN=UQCRC1 PE=4 SV=1	QCR1_BOVIN Cytochrome b-c1 complex subunit 1, mitochondrial OS=Bos taurus OX=9913 GN=UQCRC1 PE=1 SV=2	QCR1_BOVIN Cytochrome b-c1 complex subunit 1, mitochondrial OS=Bos taurus OX=9913 GN=UQCRC1 PE=1 SV=2	UQCRC1	UQCRC1	1
FALSE	SPGSQGVRDFIEKR_x000D_ |_x000D_ KANPDLPILIR	78.19	DSS	Intra	12	1	SPGSQGVRDFIE[K]R	1xDSS [K13]	Q02370	39	[K]ANPDLPILIR	1xDSS [K1]	Q02370	46	NDUA2_BOVIN NADH dehydrogenase [ubiquinone] 1 alpha subcomplex subunit 2 OS=Bos taurus OX=9913 GN=NDUFA2 PE=1 SV=2	NDUA2_BOVIN NADH dehydrogenase [ubiquinone] 1 alpha subcomplex subunit 2 OS=Bos taurus OX=9913 GN=NDUFA2 PE=1 SV=2	NDUA2_BOVIN NADH dehydrogenase [ubiquinone] 1 alpha subcomplex subunit 2 OS=Bos taurus OX=9913 GN=NDUFA2 PE=1 SV=2	NDUA2_BOVIN NADH dehydrogenase [ubiquinone] 1 alpha subcomplex subunit 2 OS=Bos taurus OX=9913 GN=NDUFA2 PE=1 SV=2	NDUFA2	NDUFA2	1
FALSE	AVIAPSTLAGKRPSEPTLR_x000D_ |_x000D_ AAAAKK	78.19	DSS	Inter	2	2	AVIAPSTLAG[K]RPSEPTLR	1xDSS [K11]	Q8HXG5	46	AAAA[K]K	1xDSS [K5]	Q02372	53	NDUBB_BOVIN NADH dehydrogenase [ubiquinone] 1 beta subcomplex subunit 11, mitochondrial OS=Bos taurus OX=9913 GN=NDUFB11 PE=1 SV=2	NDUB8_BOVIN NADH dehydrogenase [ubiquinone] 1 beta subcomplex subunit 8, mitochondrial OS=Bos taurus OX=9913 GN=NDUFB8 PE=1 SV=1	NDUBB_BOVIN NADH dehydrogenase [ubiquinone] 1 beta subcomplex subunit 11, mitochondrial OS=Bos taurus OX=9913 GN=NDUFB11 PE=1 SV=2	NDUB8_BOVIN NADH dehydrogenase [ubiquinone] 1 beta subcomplex subunit 8, mitochondrial OS=Bos taurus OX=9913 GN=NDUFB8 PE=1 SV=1	NDUFB11	NDUFB8	1
FALSE	KQCVDHYNQVK_x000D_ |_x000D_ KDVYE	76.17	DSS	Inter	4	3	[K]QCVDHYNQVK	1xCarbamidomethyl [C3]; 1xDSS [K1]	G5E543	169	[K]DVYE	1xDSS [K1]	P52505	152	G5E543_BOVIN NADH dehydrogenase [ubiquinone] 1 alpha subcomplex subunit 10, mitochondrial OS=Bos taurus OX=9913 GN=NDUFA10 PE=3 SV=2;NDUAA_BOVIN NADH dehydrogenase [ubiquinone] 1 alpha subcomplex subunit 10, mitochondrial OS=Bos taurus OX=9913 GN=NDUFA10 PE=1 SV=1	ACPM_BOVIN Acyl carrier protein, mitochondrial OS=Bos taurus OX=9913 GN=NDUFAB1 PE=1 SV=2	G5E543_BOVIN NADH dehydrogenase [ubiquinone] 1 alpha subcomplex subunit 10, mitochondrial OS=Bos taurus OX=9913 GN=NDUFA10 PE=3 SV=2	ACPM_BOVIN Acyl carrier protein, mitochondrial OS=Bos taurus OX=9913 GN=NDUFAB1 PE=1 SV=2	NDUFA10	NDUFAB1	1
FALSE	NDVAHKQLSAFGEYVAEILPK_x000D_ |_x000D_ KAVSPAPPIKR	70.91	DSS	Inter	2	2	NDVAH[K]QLSAFGEYVAEILPK	1xDSS [K6]	P23709	58	[K]AVSPAPPIKR	1xDSS [K1]	Q05752	93	NDUS3_BOVIN NADH dehydrogenase [ubiquinone] iron-sulfur protein 3, mitochondrial OS=Bos taurus OX=9913 GN=NDUFS3 PE=1 SV=1	NDUA7_BOVIN NADH dehydrogenase [ubiquinone] 1 alpha subcomplex subunit 7 OS=Bos taurus OX=9913 GN=NDUFA7 PE=1 SV=2	NDUS3_BOVIN NADH dehydrogenase [ubiquinone] iron-sulfur protein 3, mitochondrial OS=Bos taurus OX=9913 GN=NDUFS3 PE=1 SV=1	NDUA7_BOVIN NADH dehydrogenase [ubiquinone] 1 alpha subcomplex subunit 7 OS=Bos taurus OX=9913 GN=NDUFA7 PE=1 SV=2	NDUFS3	NDUFA7	1
FALSE	YYEDNKQFFGR_x000D_ |_x000D_ YQEISKR	70.49	DSS	Inter	3	2	YYEDN[K]QFFGR	1xDSS [K6]	A0A452DIK0	128	YQEIS[K]R	1xDSS [K6]	Q05752	33	A0A452DIK0_BOVIN NADH dehydrogenase [ubiquinone] 1 alpha subcomplex subunit 12 OS=Bos taurus OX=9913 GN=NDUFA12 PE=3 SV=1	NDUA7_BOVIN NADH dehydrogenase [ubiquinone] 1 alpha subcomplex subunit 7 OS=Bos taurus OX=9913 GN=NDUFA7 PE=1 SV=2	A0A452DIK0_BOVIN NADH dehydrogenase [ubiquinone] 1 alpha subcomplex subunit 12 OS=Bos taurus OX=9913 GN=NDUFA12 PE=3 SV=1	NDUA7_BOVIN NADH dehydrogenase [ubiquinone] 1 alpha subcomplex subunit 7 OS=Bos taurus OX=9913 GN=NDUFA7 PE=1 SV=2	NDUFA12	NDUFA7	1
FALSE	VLVAGKPAESSAVAASEK_x000D_ |_x000D_ KAVSPAPPIKR	68.42	DSS	Intra	2	1	VLVAG[K]PAESSAVAASEK	1xDSS [K6]	Q05752	80	[K]AVSPAPPIKR	1xDSS [K1]	Q05752	93	NDUA7_BOVIN NADH dehydrogenase [ubiquinone] 1 alpha subcomplex subunit 7 OS=Bos taurus OX=9913 GN=NDUFA7 PE=1 SV=2	NDUA7_BOVIN NADH dehydrogenase [ubiquinone] 1 alpha subcomplex subunit 7 OS=Bos taurus OX=9913 GN=NDUFA7 PE=1 SV=2	NDUA7_BOVIN NADH dehydrogenase [ubiquinone] 1 alpha subcomplex subunit 7 OS=Bos taurus OX=9913 GN=NDUFA7 PE=1 SV=2	NDUA7_BOVIN NADH dehydrogenase [ubiquinone] 1 alpha subcomplex subunit 7 OS=Bos taurus OX=9913 GN=NDUFA7 PE=1 SV=2	NDUFA7	NDUFA7	1
FALSE	DTPENNPETPFDFTPENYKR_x000D_ |_x000D_ IEAIVKNYPEGHK	67.12	DSS	Intra	8	1	DTPENNPETPFDFTPENY[K]R	1xDSS [K19]	P04394	61	IEAIV[K]NYPEGHK	1xDSS [K6]	P04394	68	NDUV2_BOVIN NADH dehydrogenase [ubiquinone] flavoprotein 2, mitochondrial OS=Bos taurus OX=9913 GN=NDUFV2 PE=1 SV=3	NDUV2_BOVIN NADH dehydrogenase [ubiquinone] flavoprotein 2, mitochondrial OS=Bos taurus OX=9913 GN=NDUFV2 PE=1 SV=3	NDUV2_BOVIN NADH dehydrogenase [ubiquinone] flavoprotein 2, mitochondrial OS=Bos taurus OX=9913 GN=NDUFV2 PE=1 SV=3	NDUV2_BOVIN NADH dehydrogenase [ubiquinone] flavoprotein 2, mitochondrial OS=Bos taurus OX=9913 GN=NDUFV2 PE=1 SV=3	NDUFV2	NDUFV2	1
FALSE	NDVAHKQLSAFGEYVAEILPK_x000D_ |_x000D_ VLVAGKPAESSAVAASEK	67.02	DSS	Inter	2	2	NDVAH[K]QLSAFGEYVAEILPK	1xDSS [K6]	P23709	58	VLVAG[K]PAESSAVAASEK	1xDSS [K6]	Q05752	80	NDUS3_BOVIN NADH dehydrogenase [ubiquinone] iron-sulfur protein 3, mitochondrial OS=Bos taurus OX=9913 GN=NDUFS3 PE=1 SV=1	NDUA7_BOVIN NADH dehydrogenase [ubiquinone] 1 alpha subcomplex subunit 7 OS=Bos taurus OX=9913 GN=NDUFA7 PE=1 SV=2	NDUS3_BOVIN NADH dehydrogenase [ubiquinone] iron-sulfur protein 3, mitochondrial OS=Bos taurus OX=9913 GN=NDUFS3 PE=1 SV=1	NDUA7_BOVIN NADH dehydrogenase [ubiquinone] 1 alpha subcomplex subunit 7 OS=Bos taurus OX=9913 GN=NDUFA7 PE=1 SV=2	NDUFS3	NDUFA7	1
FALSE	EREEWAKK_x000D_ |_x000D_ GASSFKITR	63.65	DSS	Inter	1	2	EREEWA[K]K	1xDSS [K7]	P00129	110	GASSF[K]ITR	1xDSS [K6]	P23004	98	QCR7_BOVIN Cytochrome b-c1 complex subunit 7 OS=Bos taurus OX=9913 GN=UQCRB PE=1 SV=3	QCR2_BOVIN Cytochrome b-c1 complex subunit 2, mitochondrial OS=Bos taurus OX=9913 GN=UQCRC2 PE=1 SV=2	QCR7_BOVIN Cytochrome b-c1 complex subunit 7 OS=Bos taurus OX=9913 GN=UQCRB PE=1 SV=3	QCR2_BOVIN Cytochrome b-c1 complex subunit 2, mitochondrial OS=Bos taurus OX=9913 GN=UQCRC2 PE=1 SV=2	UQCRB	UQCRC2	1
FALSE	KFDLNSPWEAFPAYR_x000D_ |_x000D_ WKMEFDTR	63.65	DSS	Inter	3	2	[K]FDLNSPWEAFPAYR	1xDSS [K1]	P23709	234	W[K]MEFDTR	1xDSS [K2]	Q02375	98	NDUS3_BOVIN NADH dehydrogenase [ubiquinone] iron-sulfur protein 3, mitochondrial OS=Bos taurus OX=9913 GN=NDUFS3 PE=1 SV=1	NDUS4_BOVIN NADH dehydrogenase [ubiquinone] iron-sulfur protein 4, mitochondrial OS=Bos taurus OX=9913 GN=NDUFS4 PE=1 SV=1	NDUS3_BOVIN NADH dehydrogenase [ubiquinone] iron-sulfur protein 3, mitochondrial OS=Bos taurus OX=9913 GN=NDUFS3 PE=1 SV=1	NDUS4_BOVIN NADH dehydrogenase [ubiquinone] iron-sulfur protein 4, mitochondrial OS=Bos taurus OX=9913 GN=NDUFS4 PE=1 SV=1	NDUFS3	NDUFS4	1
FALSE	GEYVVAKLDDLINWAR_x000D_ |_x000D_ AVVPKPAALPSSR	63.57	DSS	Intra	1	1	GEYVVA[K]LDDLINWAR	1xDSS [K7]	A8WFQ0	32	AVVP[K]PAALPSSR	1xDSS [K5]	A8WFQ0	17	A8WFQ0_BOVIN NDUFS7 protein OS=Bos taurus OX=9913 GN=NDUFS7 PE=2 SV=1	A8WFQ0_BOVIN NDUFS7 protein OS=Bos taurus OX=9913 GN=NDUFS7 PE=2 SV=1	A8WFQ0_BOVIN NDUFS7 protein OS=Bos taurus OX=9913 GN=NDUFS7 PE=2 SV=1	A8WFQ0_BOVIN NDUFS7 protein OS=Bos taurus OX=9913 GN=NDUFS7 PE=2 SV=1	NDUFS7	NDUFS7	1
FALSE	QQILPKEQWTK_x000D_ |_x000D_ KWYYNAAGFNK	62.72	DSS	Intra	3	1	QQILP[K]EQWTK	1xDSS [K6]	P00129	78	[K]WYYNAAGFNK	1xDSS [K1]	P00129	19	QCR7_BOVIN Cytochrome b-c1 complex subunit 7 OS=Bos taurus OX=9913 GN=UQCRB PE=1 SV=3	QCR7_BOVIN Cytochrome b-c1 complex subunit 7 OS=Bos taurus OX=9913 GN=UQCRB PE=1 SV=3	QCR7_BOVIN Cytochrome b-c1 complex subunit 7 OS=Bos taurus OX=9913 GN=UQCRB PE=1 SV=3	QCR7_BOVIN Cytochrome b-c1 complex subunit 7 OS=Bos taurus OX=9913 GN=UQCRB PE=1 SV=3	UQCRB	UQCRB	1
FALSE	GTKNRPGNALEKEVESMGAHLNAYSTR_x000D_ |_x000D_ HYKAPR	62.39	DSS	Intra	3	2	GTKNRPGNALE[K]EVESMGAHLNAYSTR	1xOxidation [M17]; 1xDSS [K12]	P31800	111	HY[K]APR	1xDSS [K3]	P31800	225	QCR1_BOVIN Cytochrome b-c1 complex subunit 1, mitochondrial OS=Bos taurus OX=9913 GN=UQCRC1 PE=1 SV=2;G1K1X0_BOVIN Cytochrome b-c1 complex subunit 1, mitochondrial OS=Bos taurus OX=9913 GN=UQCRC1 PE=4 SV=1	QCR1_BOVIN Cytochrome b-c1 complex subunit 1, mitochondrial OS=Bos taurus OX=9913 GN=UQCRC1 PE=1 SV=2;G1K1X0_BOVIN Cytochrome b-c1 complex subunit 1, mitochondrial OS=Bos taurus OX=9913 GN=UQCRC1 PE=4 SV=1	QCR1_BOVIN Cytochrome b-c1 complex subunit 1, mitochondrial OS=Bos taurus OX=9913 GN=UQCRC1 PE=1 SV=2	QCR1_BOVIN Cytochrome b-c1 complex subunit 1, mitochondrial OS=Bos taurus OX=9913 GN=UQCRC1 PE=1 SV=2	UQCRC1	UQCRC1	1
FALSE	KAVSPAPPIKR_x000D_ |_x000D_ KLEER	61.3	DSS	Inter	2	2	KAVSPAPPI[K]R	1xDSS [K10]	Q05752	102	[K]LEER	1xDSS [K1]	P23935	67	NDUA7_BOVIN NADH dehydrogenase [ubiquinone] 1 alpha subcomplex subunit 7 OS=Bos taurus OX=9913 GN=NDUFA7 PE=1 SV=2	NDUA5_BOVIN NADH dehydrogenase [ubiquinone] 1 alpha subcomplex subunit 5 OS=Bos taurus OX=9913 GN=NDUFA5 PE=1 SV=3	NDUA7_BOVIN NADH dehydrogenase [ubiquinone] 1 alpha subcomplex subunit 7 OS=Bos taurus OX=9913 GN=NDUFA7 PE=1 SV=2	NDUA5_BOVIN NADH dehydrogenase [ubiquinone] 1 alpha subcomplex subunit 5 OS=Bos taurus OX=9913 GN=NDUFA5 PE=1 SV=3	NDUFA7	NDUFA5	1
FALSE	IASQVAALDLGYKPGVEAIQK_x000D_ |_x000D_ ALENVLSSKA	59.21	DSS	Inter	2	2	IASQVAALDLGY[K]PGVEAIQK	1xDSS [K13]	P15690	531	ALENVLSS[K]A	1xDSS [K9]	Q02370	98	NDUS1_BOVIN NADH-ubiquinone oxidoreductase 75 kDa subunit, mitochondrial OS=Bos taurus OX=9913 GN=NDUFS1 PE=1 SV=1	NDUA2_BOVIN NADH dehydrogenase [ubiquinone] 1 alpha subcomplex subunit 2 OS=Bos taurus OX=9913 GN=NDUFA2 PE=1 SV=2	NDUS1_BOVIN NADH-ubiquinone oxidoreductase 75 kDa subunit, mitochondrial OS=Bos taurus OX=9913 GN=NDUFS1 PE=1 SV=1	NDUA2_BOVIN NADH dehydrogenase [ubiquinone] 1 alpha subcomplex subunit 2 OS=Bos taurus OX=9913 GN=NDUFA2 PE=1 SV=2	NDUFS1	NDUFA2	1
FALSE	FIHISHLNADIKSSSK_x000D_ |_x000D_ AVGEKEVR	58.55	DSS	Intra	1	1	FIHISHLNADI[K]SSSK	1xDSS [K12]	P34943	175	AVGE[K]EVR	1xDSS [K5]	P34943	189	NDUA9_BOVIN NADH dehydrogenase [ubiquinone] 1 alpha subcomplex subunit 9, mitochondrial OS=Bos taurus OX=9913 GN=NDUFA9 PE=1 SV=1	NDUA9_BOVIN NADH dehydrogenase [ubiquinone] 1 alpha subcomplex subunit 9, mitochondrial OS=Bos taurus OX=9913 GN=NDUFA9 PE=1 SV=1	NDUA9_BOVIN NADH dehydrogenase [ubiquinone] 1 alpha subcomplex subunit 9, mitochondrial OS=Bos taurus OX=9913 GN=NDUFA9 PE=1 SV=1	NDUA9_BOVIN NADH dehydrogenase [ubiquinone] 1 alpha subcomplex subunit 9, mitochondrial OS=Bos taurus OX=9913 GN=NDUFA9 PE=1 SV=1	NDUFA9	NDUFA9	1
FALSE	WLHCMTDDPPTVKPPTAR_x000D_ |_x000D_ YQEISKR	57.5	DSS	Inter	1	2	WLHCMTDDPPTV[K]PPTAR	1xCarbamidomethyl [C4]; 1xOxidation [M5]; 1xDSS [K13]	A0A452DIK0	176	YQEIS[K]R	1xDSS [K6]	Q05752	33	A0A452DIK0_BOVIN NADH dehydrogenase [ubiquinone] 1 alpha subcomplex subunit 12 OS=Bos taurus OX=9913 GN=NDUFA12 PE=3 SV=1	NDUA7_BOVIN NADH dehydrogenase [ubiquinone] 1 alpha subcomplex subunit 7 OS=Bos taurus OX=9913 GN=NDUFA7 PE=1 SV=2	A0A452DIK0_BOVIN NADH dehydrogenase [ubiquinone] 1 alpha subcomplex subunit 12 OS=Bos taurus OX=9913 GN=NDUFA12 PE=3 SV=1	NDUA7_BOVIN NADH dehydrogenase [ubiquinone] 1 alpha subcomplex subunit 7 OS=Bos taurus OX=9913 GN=NDUFA7 PE=1 SV=2	NDUFA12	NDUFA7	1
FALSE	YEEDKSYLEPYLK_x000D_ |_x000D_ LAYRPPK	57.5	DSS	Inter	1	2	YEED[K]SYLEPYLK	1xDSS [K5]	P00129	88	LAYRPP[K]	1xDSS [K7]	P00125	325	QCR7_BOVIN Cytochrome b-c1 complex subunit 7 OS=Bos taurus OX=9913 GN=UQCRB PE=1 SV=3	CY1_BOVIN Cytochrome c1, heme protein, mitochondrial OS=Bos taurus OX=9913 GN=CYC1 PE=1 SV=2	QCR7_BOVIN Cytochrome b-c1 complex subunit 7 OS=Bos taurus OX=9913 GN=UQCRB PE=1 SV=3	CY1_BOVIN Cytochrome c1, heme protein, mitochondrial OS=Bos taurus OX=9913 GN=CYC1 PE=1 SV=2	UQCRB	CYC1	1
FALSE	IGKVTPVELHDYVQNHFTSAR_x000D_ |_x000D_ KLAYRPPK	57.07	DSS	Inter	5	2	IG[K]VTPVELHDYVQNHFTSAR	1xDSS [K3]	P23004	199	KLAYRPP[K]	1xDSS [K8]	P00125	325	QCR2_BOVIN Cytochrome b-c1 complex subunit 2, mitochondrial OS=Bos taurus OX=9913 GN=UQCRC2 PE=1 SV=2	CY1_BOVIN Cytochrome c1, heme protein, mitochondrial OS=Bos taurus OX=9913 GN=CYC1 PE=1 SV=2	QCR2_BOVIN Cytochrome b-c1 complex subunit 2, mitochondrial OS=Bos taurus OX=9913 GN=UQCRC2 PE=1 SV=2	CY1_BOVIN Cytochrome c1, heme protein, mitochondrial OS=Bos taurus OX=9913 GN=CYC1 PE=1 SV=2	UQCRC2	CYC1	1
FALSE	KGNPHEMK_x000D_ |_x000D_ SKLAK	56.99	DSS	Intra	1	2	[K]GNPHEMK	1xDSS [K1]	G5E543	209	S[K]LAK	1xDSS [K2]	G5E543	60	G5E543_BOVIN NADH dehydrogenase [ubiquinone] 1 alpha subcomplex subunit 10, mitochondrial OS=Bos taurus OX=9913 GN=NDUFA10 PE=3 SV=2;NDUAA_BOVIN NADH dehydrogenase [ubiquinone] 1 alpha subcomplex subunit 10, mitochondrial OS=Bos taurus OX=9913 GN=NDUFA10 PE=1 SV=1	G5E543_BOVIN NADH dehydrogenase [ubiquinone] 1 alpha subcomplex subunit 10, mitochondrial OS=Bos taurus OX=9913 GN=NDUFA10 PE=3 SV=2;NDUAA_BOVIN NADH dehydrogenase [ubiquinone] 1 alpha subcomplex subunit 10, mitochondrial OS=Bos taurus OX=9913 GN=NDUFA10 PE=1 SV=1	G5E543_BOVIN NADH dehydrogenase [ubiquinone] 1 alpha subcomplex subunit 10, mitochondrial OS=Bos taurus OX=9913 GN=NDUFA10 PE=3 SV=2	G5E543_BOVIN NADH dehydrogenase [ubiquinone] 1 alpha subcomplex subunit 10, mitochondrial OS=Bos taurus OX=9913 GN=NDUFA10 PE=3 SV=2	NDUFA10	NDUFA10	1
FALSE	GKMELEETIK_x000D_ |_x000D_ VWKQR	56.99	DSS	Intra	2	1	G[K]MELEETIK	1xDSS [K2]	Q02366	87	VW[K]QR	1xDSS [K3]	Q02366	98	NDUA6_BOVIN NADH dehydrogenase [ubiquinone] 1 alpha subcomplex subunit 6 OS=Bos taurus OX=9913 GN=NDUFA6 PE=1 SV=2	NDUA6_BOVIN NADH dehydrogenase [ubiquinone] 1 alpha subcomplex subunit 6 OS=Bos taurus OX=9913 GN=NDUFA6 PE=1 SV=2	NDUA6_BOVIN NADH dehydrogenase [ubiquinone] 1 alpha subcomplex subunit 6 OS=Bos taurus OX=9913 GN=NDUFA6 PE=1 SV=2	NDUA6_BOVIN NADH dehydrogenase [ubiquinone] 1 alpha subcomplex subunit 6 OS=Bos taurus OX=9913 GN=NDUFA6 PE=1 SV=2	NDUFA6	NDUFA6	1
FALSE	HIKHK_x000D_ |_x000D_ FKKDD	56.94	DSS	Inter	1	2	HI[K]HK	1xDSS [K3]	P00130	57	FK[K]DD	1xDSS [K3]	P07552	54	QCR9_BOVIN Cytochrome b-c1 complex subunit 9 OS=Bos taurus OX=9913 GN=UQCR10 PE=1 SV=3	QCR10_BOVIN Cytochrome b-c1 complex subunit 10 OS=Bos taurus OX=9913 GN=UQCR11 PE=1 SV=2	QCR9_BOVIN Cytochrome b-c1 complex subunit 9 OS=Bos taurus OX=9913 GN=UQCR10 PE=1 SV=3	QCR10_BOVIN Cytochrome b-c1 complex subunit 10 OS=Bos taurus OX=9913 GN=UQCR11 PE=1 SV=2	UQCR10	UQCR11	1
FALSE	YESEKNNGAGYFVEHLAFK_x000D_ |_x000D_ KAQAER	56.47	DSS	Inter	3	2	YESE[K]NNGAGYFVEHLAFK	1xDSS [K5]	P31800	85	[K]AQAER	1xDSS [K1]	P48305	31	QCR1_BOVIN Cytochrome b-c1 complex subunit 1, mitochondrial OS=Bos taurus OX=9913 GN=UQCRC1 PE=1 SV=2	NDUB4_BOVIN NADH dehydrogenase [ubiquinone] 1 beta subcomplex subunit 4 OS=Bos taurus OX=9913 GN=NDUFB4 PE=1 SV=2	QCR1_BOVIN Cytochrome b-c1 complex subunit 1, mitochondrial OS=Bos taurus OX=9913 GN=UQCRC1 PE=1 SV=2	NDUB4_BOVIN NADH dehydrogenase [ubiquinone] 1 beta subcomplex subunit 4 OS=Bos taurus OX=9913 GN=NDUFB4 PE=1 SV=2	UQCRC1	NDUFB4	1
FALSE	ARFDEHKNEK_x000D_ |_x000D_ DMVKATQLLR	53.47	DSS	Intra	4	1	ARFDEH[K]NEK	1xDSS [K7]	Q02369	52	DMV[K]ATQLLR	1xDSS [K4]; 1xOxidation [M2]	Q02369	59	NDUB9_BOVIN NADH dehydrogenase [ubiquinone] 1 beta subcomplex subunit 9 OS=Bos taurus OX=9913 GN=NDUFB9 PE=1 SV=2	NDUB9_BOVIN NADH dehydrogenase [ubiquinone] 1 beta subcomplex subunit 9 OS=Bos taurus OX=9913 GN=NDUFB9 PE=1 SV=2	NDUB9_BOVIN NADH dehydrogenase [ubiquinone] 1 beta subcomplex subunit 9 OS=Bos taurus OX=9913 GN=NDUFB9 PE=1 SV=2	NDUB9_BOVIN NADH dehydrogenase [ubiquinone] 1 beta subcomplex subunit 9 OS=Bos taurus OX=9913 GN=NDUFB9 PE=1 SV=2	NDUFB9	NDUFB9	1
FALSE	QKLFQEDNGLPVHLK_x000D_ |_x000D_ GKNLLR	53.33	DSS	Inter	1	3	Q[K]LFQEDNGLPVHLK	1xDSS [K2]	P07470	31	G[K]NLLR	1xDSS [K2]	P31800	392	CX7A1_BOVIN Cytochrome c oxidase subunit 7A1, mitochondrial OS=Bos taurus OX=9913 GN=COX7A1 PE=1 SV=2	QCR1_BOVIN Cytochrome b-c1 complex subunit 1, mitochondrial OS=Bos taurus OX=9913 GN=UQCRC1 PE=1 SV=2;G1K1X0_BOVIN Cytochrome b-c1 complex subunit 1, mitochondrial OS=Bos taurus OX=9913 GN=UQCRC1 PE=4 SV=1	CX7A1_BOVIN Cytochrome c oxidase subunit 7A1, mitochondrial OS=Bos taurus OX=9913 GN=COX7A1 PE=1 SV=2	QCR1_BOVIN Cytochrome b-c1 complex subunit 1, mitochondrial OS=Bos taurus OX=9913 GN=UQCRC1 PE=1 SV=2	COX7A1	UQCRC1	1
FALSE	NMAFKWR_x000D_ |_x000D_ GKPLFVR	52.59	DSS	Intra	2	1	NMAF[K]WR	1xDSS [K5]; 1xOxidation [M2]	P13272	168	G[K]PLFVR	1xDSS [K2]	P13272	172	UCRI_BOVIN Cytochrome b-c1 complex subunit Rieske, mitochondrial OS=Bos taurus OX=9913 GN=UQCRFS1 PE=1 SV=3	UCRI_BOVIN Cytochrome b-c1 complex subunit Rieske, mitochondrial OS=Bos taurus OX=9913 GN=UQCRFS1 PE=1 SV=3	UCRI_BOVIN Cytochrome b-c1 complex subunit Rieske, mitochondrial OS=Bos taurus OX=9913 GN=UQCRFS1 PE=1 SV=3	UCRI_BOVIN Cytochrome b-c1 complex subunit Rieske, mitochondrial OS=Bos taurus OX=9913 GN=UQCRFS1 PE=1 SV=3	UQCRFS1	UQCRFS1	1
FALSE	IHTTDKILPHLPGLEDLGVEATPLELK_x000D_ |_x000D_ FIHISHLNADIKSSSK	49.42	DSS	Intra	1	1	IHTTD[K]ILPHLPGLEDLGVEATPLELK	1xDSS [K6]	P34943	327	FIHISHLNADI[K]SSSK	1xDSS [K12]	P34943	175	NDUA9_BOVIN NADH dehydrogenase [ubiquinone] 1 alpha subcomplex subunit 9, mitochondrial OS=Bos taurus OX=9913 GN=NDUFA9 PE=1 SV=1	NDUA9_BOVIN NADH dehydrogenase [ubiquinone] 1 alpha subcomplex subunit 9, mitochondrial OS=Bos taurus OX=9913 GN=NDUFA9 PE=1 SV=1	NDUA9_BOVIN NADH dehydrogenase [ubiquinone] 1 alpha subcomplex subunit 9, mitochondrial OS=Bos taurus OX=9913 GN=NDUFA9 PE=1 SV=1	NDUA9_BOVIN NADH dehydrogenase [ubiquinone] 1 alpha subcomplex subunit 9, mitochondrial OS=Bos taurus OX=9913 GN=NDUFA9 PE=1 SV=1	NDUFA9	NDUFA9	1
FALSE	VQEVKVSSSVLK_x000D_ |_x000D_ SYVSKGLENID	47.2	DSS	Inter	1	2	VQEV[K]VSSSVLK	1xDSS [K5]	P42029	19	SYVS[K]GLENID	1xDSS [K5]	Q02377	64	NDUA8_BOVIN NADH dehydrogenase [ubiquinone] 1 alpha subcomplex subunit 8 OS=Bos taurus OX=9913 GN=NDUFA8 PE=1 SV=2	NDUA1_BOVIN NADH dehydrogenase [ubiquinone] 1 alpha subcomplex subunit 1 OS=Bos taurus OX=9913 GN=NDUFA1 PE=1 SV=1	NDUA8_BOVIN NADH dehydrogenase [ubiquinone] 1 alpha subcomplex subunit 8 OS=Bos taurus OX=9913 GN=NDUFA8 PE=1 SV=2	NDUA1_BOVIN NADH dehydrogenase [ubiquinone] 1 alpha subcomplex subunit 1 OS=Bos taurus OX=9913 GN=NDUFA1 PE=1 SV=1	NDUFA8	NDUFA1	1
FALSE	QAAVAASTSVKPIFSR_x000D_ |_x000D_ GKMELEETIK	47.07	DSS	Intra	1	1	QAAVAASTSV[K]PIFSR	1xDSS [K11]	Q02366	18	G[K]MELEETIK	1xDSS [K2]	Q02366	87	NDUA6_BOVIN NADH dehydrogenase [ubiquinone] 1 alpha subcomplex subunit 6 OS=Bos taurus OX=9913 GN=NDUFA6 PE=1 SV=2	NDUA6_BOVIN NADH dehydrogenase [ubiquinone] 1 alpha subcomplex subunit 6 OS=Bos taurus OX=9913 GN=NDUFA6 PE=1 SV=2	NDUA6_BOVIN NADH dehydrogenase [ubiquinone] 1 alpha subcomplex subunit 6 OS=Bos taurus OX=9913 GN=NDUFA6 PE=1 SV=2	NDUA6_BOVIN NADH dehydrogenase [ubiquinone] 1 alpha subcomplex subunit 6 OS=Bos taurus OX=9913 GN=NDUFA6 PE=1 SV=2	NDUFA6	NDUFA6	1
FALSE	LDITTITGVPEEHIKTR_x000D_ |_x000D_ DFLSKFYVGHDP	43.65	DSS	Inter	2	2	LDITTITGVPEEHI[K]TR	1xDSS [K15]	Q02375	73	DFLS[K]FYVGHDP	1xDSS [K5]	Q02366	121	NDUS4_BOVIN NADH dehydrogenase [ubiquinone] iron-sulfur protein 4, mitochondrial OS=Bos taurus OX=9913 GN=NDUFS4 PE=1 SV=1	NDUA6_BOVIN NADH dehydrogenase [ubiquinone] 1 alpha subcomplex subunit 6 OS=Bos taurus OX=9913 GN=NDUFA6 PE=1 SV=2	NDUS4_BOVIN NADH dehydrogenase [ubiquinone] iron-sulfur protein 4, mitochondrial OS=Bos taurus OX=9913 GN=NDUFS4 PE=1 SV=1	NDUA6_BOVIN NADH dehydrogenase [ubiquinone] 1 alpha subcomplex subunit 6 OS=Bos taurus OX=9913 GN=NDUFA6 PE=1 SV=2	NDUFS4	NDUFA6	1
FALSE	GGLGLSGAKAK_x000D_ |_x000D_ KFVSGR	41.94	DSS	Intra	5	1	GGLGLSGA[K]AK	1xDSS [K9]	P23004	250	[K]FVSGR	1xDSS [K1]	P23004	430	QCR2_BOVIN Cytochrome b-c1 complex subunit 2, mitochondrial OS=Bos taurus OX=9913 GN=UQCRC2 PE=1 SV=2	QCR2_BOVIN Cytochrome b-c1 complex subunit 2, mitochondrial OS=Bos taurus OX=9913 GN=UQCRC2 PE=1 SV=2	QCR2_BOVIN Cytochrome b-c1 complex subunit 2, mitochondrial OS=Bos taurus OX=9913 GN=UQCRC2 PE=1 SV=2	QCR2_BOVIN Cytochrome b-c1 complex subunit 2, mitochondrial OS=Bos taurus OX=9913 GN=UQCRC2 PE=1 SV=2	UQCRC2	UQCRC2	1
FALSE	YAFGQEKNVSLNNFSADQVTR_x000D_ |_x000D_ GKLGLR	41.57	DSS	Intra	1	1	YAFGQE[K]NVSLNNFSADQVTR	1xDSS [K7]	Q02370	75	G[K]LGLR	1xDSS [K2]	Q02370	13	NDUA2_BOVIN NADH dehydrogenase [ubiquinone] 1 alpha subcomplex subunit 2 OS=Bos taurus OX=9913 GN=NDUFA2 PE=1 SV=2	NDUA2_BOVIN NADH dehydrogenase [ubiquinone] 1 alpha subcomplex subunit 2 OS=Bos taurus OX=9913 GN=NDUFA2 PE=1 SV=2	NDUA2_BOVIN NADH dehydrogenase [ubiquinone] 1 alpha subcomplex subunit 2 OS=Bos taurus OX=9913 GN=NDUFA2 PE=1 SV=2	NDUA2_BOVIN NADH dehydrogenase [ubiquinone] 1 alpha subcomplex subunit 2 OS=Bos taurus OX=9913 GN=NDUFA2 PE=1 SV=2	NDUFA2	NDUFA2	1
FALSE	EREEWAKK_x000D_ |_x000D_ GKNLLR	40.95	DSS	Inter	1	3	EREEWAK[K]	1xDSS [K8]	P00129	111	G[K]NLLR	1xDSS [K2]	P31800	392	QCR7_BOVIN Cytochrome b-c1 complex subunit 7 OS=Bos taurus OX=9913 GN=UQCRB PE=1 SV=3	QCR1_BOVIN Cytochrome b-c1 complex subunit 1, mitochondrial OS=Bos taurus OX=9913 GN=UQCRC1 PE=1 SV=2;G1K1X0_BOVIN Cytochrome b-c1 complex subunit 1, mitochondrial OS=Bos taurus OX=9913 GN=UQCRC1 PE=4 SV=1	QCR7_BOVIN Cytochrome b-c1 complex subunit 7 OS=Bos taurus OX=9913 GN=UQCRB PE=1 SV=3	QCR1_BOVIN Cytochrome b-c1 complex subunit 1, mitochondrial OS=Bos taurus OX=9913 GN=UQCRC1 PE=1 SV=2	UQCRB	UQCRC1	1

## Sheet: 4
Checked	Crosslink Sequence	Max. XlinkX Score	Crosslinker	Crosslink Type	CSMs	Proteins	Sequence A	Modifications A	Accession A	Position A	Sequence B	Modifications B	Accession B	Position B	Protein Descriptions A	Protein Descriptions B	Protein Description A	Protein Description B	Gene_name_A	Gene_name_B	BNPAGE_BAND
FALSE	ILDVLGHIPKNAAYR_x000D_ |_x000D_ KYTEQITNEK	142.63	DSS	Intra	4	1	ILDVLGHIP[K]NAAYR	1xDSS [K10]	P23935	40	[K]YTEQITNEK	1xDSS [K1]	P23935	46	NDUA5_BOVIN NADH dehydrogenase [ubiquinone] 1 alpha subcomplex subunit 5 OS=Bos taurus OX=9913 GN=NDUFA5 PE=1 SV=3	NDUA5_BOVIN NADH dehydrogenase [ubiquinone] 1 alpha subcomplex subunit 5 OS=Bos taurus OX=9913 GN=NDUFA5 PE=1 SV=3	NDUA5_BOVIN NADH dehydrogenase [ubiquinone] 1 alpha subcomplex subunit 5 OS=Bos taurus OX=9913 GN=NDUFA5 PE=1 SV=3	NDUA5_BOVIN NADH dehydrogenase [ubiquinone] 1 alpha subcomplex subunit 5 OS=Bos taurus OX=9913 GN=NDUFA5 PE=1 SV=3	NDUFA5	NDUFA5	2
FALSE	ARPEPNPEVEGDLKPAR_x000D_ |_x000D_ LKELEVRR	131.72	DSS	Inter	8	2	ARPEPNPEVEGDL[K]PAR	1xDSS [K14]	P42029	159	L[K]ELEVRR	1xDSS [K2]	Q02380	152	NDUA8_BOVIN NADH dehydrogenase [ubiquinone] 1 alpha subcomplex subunit 8 OS=Bos taurus OX=9913 GN=NDUFA8 PE=1 SV=2	NDUB5_BOVIN NADH dehydrogenase [ubiquinone] 1 beta subcomplex subunit 5, mitochondrial OS=Bos taurus OX=9913 GN=NDUFB5 PE=1 SV=1	NDUA8_BOVIN NADH dehydrogenase [ubiquinone] 1 alpha subcomplex subunit 8 OS=Bos taurus OX=9913 GN=NDUFA8 PE=1 SV=2	NDUB5_BOVIN NADH dehydrogenase [ubiquinone] 1 beta subcomplex subunit 5, mitochondrial OS=Bos taurus OX=9913 GN=NDUFB5 PE=1 SV=1	NDUFA8	NDUFB5	2
FALSE	YAFGQEKNVSLNNFSADQVTR_x000D_ |_x000D_ ALENVLSSKA	121.83	DSS	Intra	9	1	YAFGQE[K]NVSLNNFSADQVTR	1xDSS [K7]	Q02370	75	ALENVLSS[K]A	1xDSS [K9]	Q02370	98	NDUA2_BOVIN NADH dehydrogenase [ubiquinone] 1 alpha subcomplex subunit 2 OS=Bos taurus OX=9913 GN=NDUFA2 PE=1 SV=2	NDUA2_BOVIN NADH dehydrogenase [ubiquinone] 1 alpha subcomplex subunit 2 OS=Bos taurus OX=9913 GN=NDUFA2 PE=1 SV=2	NDUA2_BOVIN NADH dehydrogenase [ubiquinone] 1 alpha subcomplex subunit 2 OS=Bos taurus OX=9913 GN=NDUFA2 PE=1 SV=2	NDUA2_BOVIN NADH dehydrogenase [ubiquinone] 1 alpha subcomplex subunit 2 OS=Bos taurus OX=9913 GN=NDUFA2 PE=1 SV=2	NDUFA2	NDUFA2	2
FALSE	NEKGLLTHTTWEDALSR_x000D_ |_x000D_ KKIQEWVPPSTPYK	119.77	DSS	Inter	7	2	NE[K]GLLTHTTWEDALSR	1xDSS [K3]	P15690	311	KKIQEWVPPSTPY[K]	1xDSS [K14]	A0A452DIK0	220	NDUS1_BOVIN NADH-ubiquinone oxidoreductase 75 kDa subunit, mitochondrial OS=Bos taurus OX=9913 GN=NDUFS1 PE=1 SV=1	A0A452DIK0_BOVIN NADH dehydrogenase [ubiquinone] 1 alpha subcomplex subunit 12 OS=Bos taurus OX=9913 GN=NDUFA12 PE=3 SV=1	NDUS1_BOVIN NADH-ubiquinone oxidoreductase 75 kDa subunit, mitochondrial OS=Bos taurus OX=9913 GN=NDUFS1 PE=1 SV=1	A0A452DIK0_BOVIN NADH dehydrogenase [ubiquinone] 1 alpha subcomplex subunit 12 OS=Bos taurus OX=9913 GN=NDUFA12 PE=3 SV=1	NDUFS1	NDUFA12	2
FALSE	KYTEQITNEK_x000D_ |_x000D_ KAVSPAPPIKR	118.06	DSS	Inter	7	2	[K]YTEQITNEK	1xDSS [K1]	P23935	46	[K]AVSPAPPIKR	1xDSS [K1]	Q05752	93	NDUA5_BOVIN NADH dehydrogenase [ubiquinone] 1 alpha subcomplex subunit 5 OS=Bos taurus OX=9913 GN=NDUFA5 PE=1 SV=3	NDUA7_BOVIN NADH dehydrogenase [ubiquinone] 1 alpha subcomplex subunit 7 OS=Bos taurus OX=9913 GN=NDUFA7 PE=1 SV=2	NDUA5_BOVIN NADH dehydrogenase [ubiquinone] 1 alpha subcomplex subunit 5 OS=Bos taurus OX=9913 GN=NDUFA5 PE=1 SV=3	NDUA7_BOVIN NADH dehydrogenase [ubiquinone] 1 alpha subcomplex subunit 7 OS=Bos taurus OX=9913 GN=NDUFA7 PE=1 SV=2	NDUFA5	NDUFA7	2
FALSE	FIHISHLNADIKSSSK_x000D_ |_x000D_ SKAVGEKEVR	109.7	DSS	Intra	4	1	FIHISHLNADI[K]SSSK	1xDSS [K12]	P34943	175	SKAVGE[K]EVR	1xDSS [K7]	P34943	189	NDUA9_BOVIN NADH dehydrogenase [ubiquinone] 1 alpha subcomplex subunit 9, mitochondrial OS=Bos taurus OX=9913 GN=NDUFA9 PE=1 SV=1	NDUA9_BOVIN NADH dehydrogenase [ubiquinone] 1 alpha subcomplex subunit 9, mitochondrial OS=Bos taurus OX=9913 GN=NDUFA9 PE=1 SV=1	NDUA9_BOVIN NADH dehydrogenase [ubiquinone] 1 alpha subcomplex subunit 9, mitochondrial OS=Bos taurus OX=9913 GN=NDUFA9 PE=1 SV=1	NDUA9_BOVIN NADH dehydrogenase [ubiquinone] 1 alpha subcomplex subunit 9, mitochondrial OS=Bos taurus OX=9913 GN=NDUFA9 PE=1 SV=1	NDUFA9	NDUFA9	2
FALSE	KQGDLPPLWWHIVTRPR_x000D_ |_x000D_ EVKQLQEETPVGGPR	107.69	DSS	Intra	8	1	[K]QGDLPPLWWHIVTRPR	1xDSS [K1]	Q02369	159	EV[K]QLQEETPVGGPR	1xDSS [K3]	Q02369	138	NDUB9_BOVIN NADH dehydrogenase [ubiquinone] 1 beta subcomplex subunit 9 OS=Bos taurus OX=9913 GN=NDUFB9 PE=1 SV=2	NDUB9_BOVIN NADH dehydrogenase [ubiquinone] 1 beta subcomplex subunit 9 OS=Bos taurus OX=9913 GN=NDUFB9 PE=1 SV=2	NDUB9_BOVIN NADH dehydrogenase [ubiquinone] 1 beta subcomplex subunit 9 OS=Bos taurus OX=9913 GN=NDUFB9 PE=1 SV=2	NDUB9_BOVIN NADH dehydrogenase [ubiquinone] 1 beta subcomplex subunit 9 OS=Bos taurus OX=9913 GN=NDUFB9 PE=1 SV=2	NDUFB9	NDUFB9	2
FALSE	DHDMFSYIKSHPEDFPEK_x000D_ |_x000D_ LKELEVR	103.55	DSS	Inter	7	2	DHDMFSYI[K]SHPEDFPEK	1xDSS [K9]; 1xOxidation [M4]	Q02827	95	L[K]ELEVR	1xDSS [K2]	Q02380	152	NDUC2_BOVIN NADH dehydrogenase [ubiquinone] 1 subunit C2 OS=Bos taurus OX=9913 GN=NDUFC2 PE=1 SV=1	NDUB5_BOVIN NADH dehydrogenase [ubiquinone] 1 beta subcomplex subunit 5, mitochondrial OS=Bos taurus OX=9913 GN=NDUFB5 PE=1 SV=1	NDUC2_BOVIN NADH dehydrogenase [ubiquinone] 1 subunit C2 OS=Bos taurus OX=9913 GN=NDUFC2 PE=1 SV=1	NDUB5_BOVIN NADH dehydrogenase [ubiquinone] 1 beta subcomplex subunit 5, mitochondrial OS=Bos taurus OX=9913 GN=NDUFB5 PE=1 SV=1	NDUFC2	NDUFB5	2
FALSE	DLQAKLQLR_x000D_ |_x000D_ YQEISKR	102.29	DSS	Intra	3	1	DLQA[K]LQLR	1xDSS [K5]	Q05752	23	YQEIS[K]R	1xDSS [K6]	Q05752	33	NDUA7_BOVIN NADH dehydrogenase [ubiquinone] 1 alpha subcomplex subunit 7 OS=Bos taurus OX=9913 GN=NDUFA7 PE=1 SV=2	NDUA7_BOVIN NADH dehydrogenase [ubiquinone] 1 alpha subcomplex subunit 7 OS=Bos taurus OX=9913 GN=NDUFA7 PE=1 SV=2	NDUA7_BOVIN NADH dehydrogenase [ubiquinone] 1 alpha subcomplex subunit 7 OS=Bos taurus OX=9913 GN=NDUFA7 PE=1 SV=2	NDUA7_BOVIN NADH dehydrogenase [ubiquinone] 1 alpha subcomplex subunit 7 OS=Bos taurus OX=9913 GN=NDUFA7 PE=1 SV=2	NDUFA7	NDUFA7	2
FALSE	YYEDNKQFFGR_x000D_ |_x000D_ YQEISKR	101.61	DSS	Inter	5	2	YYEDN[K]QFFGR	1xDSS [K6]	A0A452DIK0	128	YQEIS[K]R	1xDSS [K6]	Q05752	33	A0A452DIK0_BOVIN NADH dehydrogenase [ubiquinone] 1 alpha subcomplex subunit 12 OS=Bos taurus OX=9913 GN=NDUFA12 PE=3 SV=1	NDUA7_BOVIN NADH dehydrogenase [ubiquinone] 1 alpha subcomplex subunit 7 OS=Bos taurus OX=9913 GN=NDUFA7 PE=1 SV=2	A0A452DIK0_BOVIN NADH dehydrogenase [ubiquinone] 1 alpha subcomplex subunit 12 OS=Bos taurus OX=9913 GN=NDUFA12 PE=3 SV=1	NDUA7_BOVIN NADH dehydrogenase [ubiquinone] 1 alpha subcomplex subunit 7 OS=Bos taurus OX=9913 GN=NDUFA7 PE=1 SV=2	NDUFA12	NDUFA7	2
FALSE	KANPDLPILIR_x000D_ |_x000D_ ALENVLSSKA	92.69	DSS	Intra	2	1	[K]ANPDLPILIR	1xDSS [K1]	Q02370	46	ALENVLSS[K]A	1xDSS [K9]	Q02370	98	NDUA2_BOVIN NADH dehydrogenase [ubiquinone] 1 alpha subcomplex subunit 2 OS=Bos taurus OX=9913 GN=NDUFA2 PE=1 SV=2	NDUA2_BOVIN NADH dehydrogenase [ubiquinone] 1 alpha subcomplex subunit 2 OS=Bos taurus OX=9913 GN=NDUFA2 PE=1 SV=2	NDUA2_BOVIN NADH dehydrogenase [ubiquinone] 1 alpha subcomplex subunit 2 OS=Bos taurus OX=9913 GN=NDUFA2 PE=1 SV=2	NDUA2_BOVIN NADH dehydrogenase [ubiquinone] 1 alpha subcomplex subunit 2 OS=Bos taurus OX=9913 GN=NDUFA2 PE=1 SV=2	NDUFA2	NDUFA2	2
FALSE	VLVAGKPAESSAVAASEK_x000D_ |_x000D_ KYTEQITNEK	86.11	DSS	Inter	2	2	VLVAG[K]PAESSAVAASEK	1xDSS [K6]	Q05752	80	[K]YTEQITNEK	1xDSS [K1]	P23935	46	NDUA7_BOVIN NADH dehydrogenase [ubiquinone] 1 alpha subcomplex subunit 7 OS=Bos taurus OX=9913 GN=NDUFA7 PE=1 SV=2	NDUA5_BOVIN NADH dehydrogenase [ubiquinone] 1 alpha subcomplex subunit 5 OS=Bos taurus OX=9913 GN=NDUFA5 PE=1 SV=3	NDUA7_BOVIN NADH dehydrogenase [ubiquinone] 1 alpha subcomplex subunit 7 OS=Bos taurus OX=9913 GN=NDUFA7 PE=1 SV=2	NDUA5_BOVIN NADH dehydrogenase [ubiquinone] 1 alpha subcomplex subunit 5 OS=Bos taurus OX=9913 GN=NDUFA5 PE=1 SV=3	NDUFA7	NDUFA5	2
FALSE	ESWEREVKQLQEETPVGGPR_x000D_ |_x000D_ AVIAPSTLAGKRPSEPTLR	85.38	DSS	Inter	4	2	ESWEREV[K]QLQEETPVGGPR	1xDSS [K8]	Q02369	138	AVIAPSTLAG[K]RPSEPTLR	1xDSS [K11]	Q8HXG5	46	NDUB9_BOVIN NADH dehydrogenase [ubiquinone] 1 beta subcomplex subunit 9 OS=Bos taurus OX=9913 GN=NDUFB9 PE=1 SV=2	NDUBB_BOVIN NADH dehydrogenase [ubiquinone] 1 beta subcomplex subunit 11, mitochondrial OS=Bos taurus OX=9913 GN=NDUFB11 PE=1 SV=2	NDUB9_BOVIN NADH dehydrogenase [ubiquinone] 1 beta subcomplex subunit 9 OS=Bos taurus OX=9913 GN=NDUFB9 PE=1 SV=2	NDUBB_BOVIN NADH dehydrogenase [ubiquinone] 1 beta subcomplex subunit 11, mitochondrial OS=Bos taurus OX=9913 GN=NDUFB11 PE=1 SV=2	NDUFB9	NDUFB11	2
FALSE	WLSSEIEDVQPAKTIPTSGP_x000D_ |_x000D_ KTVKQPVYIVDVTK	85.35	DSS	Intra	1	1	WLSSEIEDVQPA[K]TIPTSGP	1xDSS [K13]	P34943	373	[K]TVKQPVYIVDVTK	1xDSS [K1]	P34943	234	NDUA9_BOVIN NADH dehydrogenase [ubiquinone] 1 alpha subcomplex subunit 9, mitochondrial OS=Bos taurus OX=9913 GN=NDUFA9 PE=1 SV=1	NDUA9_BOVIN NADH dehydrogenase [ubiquinone] 1 alpha subcomplex subunit 9, mitochondrial OS=Bos taurus OX=9913 GN=NDUFA9 PE=1 SV=1	NDUA9_BOVIN NADH dehydrogenase [ubiquinone] 1 alpha subcomplex subunit 9, mitochondrial OS=Bos taurus OX=9913 GN=NDUFA9 PE=1 SV=1	NDUA9_BOVIN NADH dehydrogenase [ubiquinone] 1 alpha subcomplex subunit 9, mitochondrial OS=Bos taurus OX=9913 GN=NDUFA9 PE=1 SV=1	NDUFA9	NDUFA9	2
FALSE	DTPENNPETPFDFTPENYKR_x000D_ |_x000D_ NYPEGHKAAAVLPVLDLAQR	83	DSS	Intra	4	1	DTPENNPETPFDFTPENY[K]R	1xDSS [K19]	P04394	61	NYPEGH[K]AAAVLPVLDLAQR	1xDSS [K7]	P04394	75	NDUV2_BOVIN NADH dehydrogenase [ubiquinone] flavoprotein 2, mitochondrial OS=Bos taurus OX=9913 GN=NDUFV2 PE=1 SV=3	NDUV2_BOVIN NADH dehydrogenase [ubiquinone] flavoprotein 2, mitochondrial OS=Bos taurus OX=9913 GN=NDUFV2 PE=1 SV=3	NDUV2_BOVIN NADH dehydrogenase [ubiquinone] flavoprotein 2, mitochondrial OS=Bos taurus OX=9913 GN=NDUFV2 PE=1 SV=3	NDUV2_BOVIN NADH dehydrogenase [ubiquinone] flavoprotein 2, mitochondrial OS=Bos taurus OX=9913 GN=NDUFV2 PE=1 SV=3	NDUFV2	NDUFV2	2
FALSE	IASQVAALDLGYKPGVEAIQK_x000D_ |_x000D_ ALENVLSSKA	79.45	DSS	Inter	3	2	IASQVAALDLGY[K]PGVEAIQK	1xDSS [K13]	P15690	531	ALENVLSS[K]A	1xDSS [K9]	Q02370	98	NDUS1_BOVIN NADH-ubiquinone oxidoreductase 75 kDa subunit, mitochondrial OS=Bos taurus OX=9913 GN=NDUFS1 PE=1 SV=1	NDUA2_BOVIN NADH dehydrogenase [ubiquinone] 1 alpha subcomplex subunit 2 OS=Bos taurus OX=9913 GN=NDUFA2 PE=1 SV=2	NDUS1_BOVIN NADH-ubiquinone oxidoreductase 75 kDa subunit, mitochondrial OS=Bos taurus OX=9913 GN=NDUFS1 PE=1 SV=1	NDUA2_BOVIN NADH dehydrogenase [ubiquinone] 1 alpha subcomplex subunit 2 OS=Bos taurus OX=9913 GN=NDUFA2 PE=1 SV=2	NDUFS1	NDUFA2	2
FALSE	SPGSQGVRDFIEKR_x000D_ |_x000D_ KANPDLPILIR	78.19	DSS	Intra	8	1	SPGSQGVRDFIE[K]R	1xDSS [K13]	Q02370	39	[K]ANPDLPILIR	1xDSS [K1]	Q02370	46	NDUA2_BOVIN NADH dehydrogenase [ubiquinone] 1 alpha subcomplex subunit 2 OS=Bos taurus OX=9913 GN=NDUFA2 PE=1 SV=2	NDUA2_BOVIN NADH dehydrogenase [ubiquinone] 1 alpha subcomplex subunit 2 OS=Bos taurus OX=9913 GN=NDUFA2 PE=1 SV=2	NDUA2_BOVIN NADH dehydrogenase [ubiquinone] 1 alpha subcomplex subunit 2 OS=Bos taurus OX=9913 GN=NDUFA2 PE=1 SV=2	NDUA2_BOVIN NADH dehydrogenase [ubiquinone] 1 alpha subcomplex subunit 2 OS=Bos taurus OX=9913 GN=NDUFA2 PE=1 SV=2	NDUFA2	NDUFA2	2
FALSE	KAQAER_x000D_ |_x000D_ AKTVLR	77.93	DSS	Inter	3	2	[K]AQAER	1xDSS [K1]	P48305	31	A[K]TVLR	1xAcetyl [A1]; 1xDSS [K2]	Q8HXG6	2	NDUB4_BOVIN NADH dehydrogenase [ubiquinone] 1 beta subcomplex subunit 4 OS=Bos taurus OX=9913 GN=NDUFB4 PE=1 SV=2	NDUAB_BOVIN NADH dehydrogenase [ubiquinone] 1 alpha subcomplex subunit 11 OS=Bos taurus OX=9913 GN=NDUFA11 PE=1 SV=3	NDUB4_BOVIN NADH dehydrogenase [ubiquinone] 1 beta subcomplex subunit 4 OS=Bos taurus OX=9913 GN=NDUFB4 PE=1 SV=2	NDUAB_BOVIN NADH dehydrogenase [ubiquinone] 1 alpha subcomplex subunit 11 OS=Bos taurus OX=9913 GN=NDUFA11 PE=1 SV=3	NDUFB4	NDUFA11	2
FALSE	AVIAPSTLAGKRPSEPTLR_x000D_ |_x000D_ FYDDPKSNDGNSYR	73.07	DSS	Inter	2	3	AVIAPSTLAG[K]RPSEPTLR	1xDSS [K11]	Q8HXG5	46	FYDDP[K]SNDGNSYR	1xDSS [K6]	P34942	110	NDUBB_BOVIN NADH dehydrogenase [ubiquinone] 1 beta subcomplex subunit 11, mitochondrial OS=Bos taurus OX=9913 GN=NDUFB11 PE=1 SV=2	NDUAA_BOVIN NADH dehydrogenase [ubiquinone] 1 alpha subcomplex subunit 10, mitochondrial OS=Bos taurus OX=9913 GN=NDUFA10 PE=1 SV=1;G5E543_BOVIN NADH dehydrogenase [ubiquinone] 1 alpha subcomplex subunit 10, mitochondrial OS=Bos taurus OX=9913 GN=NDUFA10 PE=3 SV=2	NDUBB_BOVIN NADH dehydrogenase [ubiquinone] 1 beta subcomplex subunit 11, mitochondrial OS=Bos taurus OX=9913 GN=NDUFB11 PE=1 SV=2	NDUAA_BOVIN NADH dehydrogenase [ubiquinone] 1 alpha subcomplex subunit 10, mitochondrial OS=Bos taurus OX=9913 GN=NDUFA10 PE=1 SV=1	NDUFB11	NDUFA10	2
FALSE	SYGANFSWNKR_x000D_ |_x000D_ KVPKPKSK	72.62	DSS	Intra	1	1	SYGANFSWN[K]R	1xDSS [K10]	Q02375	168	KVPKP[K]SK	1xDSS [K6]	Q02375	156	NDUS4_BOVIN NADH dehydrogenase [ubiquinone] iron-sulfur protein 4, mitochondrial OS=Bos taurus OX=9913 GN=NDUFS4 PE=1 SV=1	NDUS4_BOVIN NADH dehydrogenase [ubiquinone] iron-sulfur protein 4, mitochondrial OS=Bos taurus OX=9913 GN=NDUFS4 PE=1 SV=1	NDUS4_BOVIN NADH dehydrogenase [ubiquinone] iron-sulfur protein 4, mitochondrial OS=Bos taurus OX=9913 GN=NDUFS4 PE=1 SV=1	NDUS4_BOVIN NADH dehydrogenase [ubiquinone] iron-sulfur protein 4, mitochondrial OS=Bos taurus OX=9913 GN=NDUFS4 PE=1 SV=1	NDUFS4	NDUFS4	2
FALSE	WLHCMTDDPPTVKPPTAR_x000D_ |_x000D_ YQEISKR	72.05	DSS	Inter	3	2	WLHCMTDDPPTV[K]PPTAR	1xCarbamidomethyl [C4]; 1xOxidation [M5]; 1xDSS [K13]	A0A452DIK0	176	YQEIS[K]R	1xDSS [K6]	Q05752	33	A0A452DIK0_BOVIN NADH dehydrogenase [ubiquinone] 1 alpha subcomplex subunit 12 OS=Bos taurus OX=9913 GN=NDUFA12 PE=3 SV=1	NDUA7_BOVIN NADH dehydrogenase [ubiquinone] 1 alpha subcomplex subunit 7 OS=Bos taurus OX=9913 GN=NDUFA7 PE=1 SV=2	A0A452DIK0_BOVIN NADH dehydrogenase [ubiquinone] 1 alpha subcomplex subunit 12 OS=Bos taurus OX=9913 GN=NDUFA12 PE=3 SV=1	NDUA7_BOVIN NADH dehydrogenase [ubiquinone] 1 alpha subcomplex subunit 7 OS=Bos taurus OX=9913 GN=NDUFA7 PE=1 SV=2	NDUFA12	NDUFA7	2
FALSE	SHPEDFPEKDKK_x000D_ |_x000D_ LKELEVRR	70.49	DSS	Inter	8	2	SHPEDFPE[K]DKK	1xDSS [K9]	Q02827	104	L[K]ELEVRR	1xDSS [K2]	Q02380	152	NDUC2_BOVIN NADH dehydrogenase [ubiquinone] 1 subunit C2 OS=Bos taurus OX=9913 GN=NDUFC2 PE=1 SV=1	NDUB5_BOVIN NADH dehydrogenase [ubiquinone] 1 beta subcomplex subunit 5, mitochondrial OS=Bos taurus OX=9913 GN=NDUFB5 PE=1 SV=1	NDUC2_BOVIN NADH dehydrogenase [ubiquinone] 1 subunit C2 OS=Bos taurus OX=9913 GN=NDUFC2 PE=1 SV=1	NDUB5_BOVIN NADH dehydrogenase [ubiquinone] 1 beta subcomplex subunit 5, mitochondrial OS=Bos taurus OX=9913 GN=NDUFB5 PE=1 SV=1	NDUFC2	NDUFB5	2
FALSE	SHPEDFPEKDKK_x000D_ |_x000D_ LKELEVR	67.76	DSS	Inter	5	2	SHPEDFPEKD[K]K	1xDSS [K11]	Q02827	106	L[K]ELEVR	1xDSS [K2]	Q02380	152	NDUC2_BOVIN NADH dehydrogenase [ubiquinone] 1 subunit C2 OS=Bos taurus OX=9913 GN=NDUFC2 PE=1 SV=1	NDUB5_BOVIN NADH dehydrogenase [ubiquinone] 1 beta subcomplex subunit 5, mitochondrial OS=Bos taurus OX=9913 GN=NDUFB5 PE=1 SV=1	NDUC2_BOVIN NADH dehydrogenase [ubiquinone] 1 subunit C2 OS=Bos taurus OX=9913 GN=NDUFC2 PE=1 SV=1	NDUB5_BOVIN NADH dehydrogenase [ubiquinone] 1 beta subcomplex subunit 5, mitochondrial OS=Bos taurus OX=9913 GN=NDUFB5 PE=1 SV=1	NDUFC2	NDUFB5	2
FALSE	ELKPNEEVTWK_x000D_ |_x000D_ NKSLLYKR	63.65	DSS	Intra	2	1	EL[K]PNEEVTWK	1xDSS [K3]	Q24JZ0	50	N[K]SLLYKR	1xDSS [K2]	Q24JZ0	41	Q24JZ0_BOVIN NADH dehydrogenase (Ubiquinone) 1 beta subcomplex, 1, 7kDa OS=Bos taurus OX=9913 GN=NDUFB1 PE=2 SV=2	Q24JZ0_BOVIN NADH dehydrogenase (Ubiquinone) 1 beta subcomplex, 1, 7kDa OS=Bos taurus OX=9913 GN=NDUFB1 PE=2 SV=2	Q24JZ0_BOVIN NADH dehydrogenase (Ubiquinone) 1 beta subcomplex, 1, 7kDa OS=Bos taurus OX=9913 GN=NDUFB1 PE=2 SV=2	Q24JZ0_BOVIN NADH dehydrogenase (Ubiquinone) 1 beta subcomplex, 1, 7kDa OS=Bos taurus OX=9913 GN=NDUFB1 PE=2 SV=2	NDUFB1	NDUFB1	2
FALSE	AKTVLR_x000D_ |_x000D_ LIKEGK	62.39	DSS	Inter	1	2	A[K]TVLR	1xAcetyl [A1]; 1xDSS [K2]	Q8HXG6	2	LI[K]EGK	1xDSS [K3]	Q02379	88	NDUAB_BOVIN NADH dehydrogenase [ubiquinone] 1 alpha subcomplex subunit 11 OS=Bos taurus OX=9913 GN=NDUFA11 PE=1 SV=3	NDUS5_BOVIN NADH dehydrogenase [ubiquinone] iron-sulfur protein 5 OS=Bos taurus OX=9913 GN=NDUFS5 PE=1 SV=2	NDUAB_BOVIN NADH dehydrogenase [ubiquinone] 1 alpha subcomplex subunit 11 OS=Bos taurus OX=9913 GN=NDUFA11 PE=1 SV=3	NDUS5_BOVIN NADH dehydrogenase [ubiquinone] iron-sulfur protein 5 OS=Bos taurus OX=9913 GN=NDUFS5 PE=1 SV=2	NDUFA11	NDUFS5	2
FALSE	GPDWILGEVKTSGLR_x000D_ |_x000D_ WSFMNKPSDGRPK	62.2	DSS	Intra	2	1	GPDWILGEV[K]TSGLR	1xDSS [K10]	P25708	81	WSFMN[K]PSDGRPK	1xDSS [K6]	P25708	104	NDUV1_BOVIN NADH dehydrogenase [ubiquinone] flavoprotein 1, mitochondrial OS=Bos taurus OX=9913 GN=NDUFV1 PE=1 SV=2	NDUV1_BOVIN NADH dehydrogenase [ubiquinone] flavoprotein 1, mitochondrial OS=Bos taurus OX=9913 GN=NDUFV1 PE=1 SV=2	NDUV1_BOVIN NADH dehydrogenase [ubiquinone] flavoprotein 1, mitochondrial OS=Bos taurus OX=9913 GN=NDUFV1 PE=1 SV=2	NDUV1_BOVIN NADH dehydrogenase [ubiquinone] flavoprotein 1, mitochondrial OS=Bos taurus OX=9913 GN=NDUFV1 PE=1 SV=2	NDUFV1	NDUFV1	2
FALSE	KAVSPAPPIKR_x000D_ |_x000D_ KLEER	61.3	DSS	Inter	6	2	KAVSPAPPI[K]R	1xDSS [K10]	Q05752	102	[K]LEER	1xDSS [K1]	P23935	67	NDUA7_BOVIN NADH dehydrogenase [ubiquinone] 1 alpha subcomplex subunit 7 OS=Bos taurus OX=9913 GN=NDUFA7 PE=1 SV=2	NDUA5_BOVIN NADH dehydrogenase [ubiquinone] 1 alpha subcomplex subunit 5 OS=Bos taurus OX=9913 GN=NDUFA5 PE=1 SV=3	NDUA7_BOVIN NADH dehydrogenase [ubiquinone] 1 alpha subcomplex subunit 7 OS=Bos taurus OX=9913 GN=NDUFA7 PE=1 SV=2	NDUA5_BOVIN NADH dehydrogenase [ubiquinone] 1 alpha subcomplex subunit 5 OS=Bos taurus OX=9913 GN=NDUFA5 PE=1 SV=3	NDUFA7	NDUFA5	2
FALSE	DTPENNPETPFDFTPENYKR_x000D_ |_x000D_ IEAIVKNYPEGHK	55.53	DSS	Intra	7	1	DTPENNPETPFDFTPENY[K]R	1xDSS [K19]	P04394	61	IEAIV[K]NYPEGHK	1xDSS [K6]	P04394	68	NDUV2_BOVIN NADH dehydrogenase [ubiquinone] flavoprotein 2, mitochondrial OS=Bos taurus OX=9913 GN=NDUFV2 PE=1 SV=3	NDUV2_BOVIN NADH dehydrogenase [ubiquinone] flavoprotein 2, mitochondrial OS=Bos taurus OX=9913 GN=NDUFV2 PE=1 SV=3	NDUV2_BOVIN NADH dehydrogenase [ubiquinone] flavoprotein 2, mitochondrial OS=Bos taurus OX=9913 GN=NDUFV2 PE=1 SV=3	NDUV2_BOVIN NADH dehydrogenase [ubiquinone] flavoprotein 2, mitochondrial OS=Bos taurus OX=9913 GN=NDUFV2 PE=1 SV=3	NDUFV2	NDUFV2	2
FALSE	ARFDEHKNEK_x000D_ |_x000D_ DMVKATQLLR	53.47	DSS	Intra	5	1	ARFDEH[K]NEK	1xDSS [K7]	Q02369	52	DMV[K]ATQLLR	1xDSS [K4]; 1xOxidation [M2]	Q02369	59	NDUB9_BOVIN NADH dehydrogenase [ubiquinone] 1 beta subcomplex subunit 9 OS=Bos taurus OX=9913 GN=NDUFB9 PE=1 SV=2	NDUB9_BOVIN NADH dehydrogenase [ubiquinone] 1 beta subcomplex subunit 9 OS=Bos taurus OX=9913 GN=NDUFB9 PE=1 SV=2	NDUB9_BOVIN NADH dehydrogenase [ubiquinone] 1 beta subcomplex subunit 9 OS=Bos taurus OX=9913 GN=NDUFB9 PE=1 SV=2	NDUB9_BOVIN NADH dehydrogenase [ubiquinone] 1 beta subcomplex subunit 9 OS=Bos taurus OX=9913 GN=NDUFB9 PE=1 SV=2	NDUFB9	NDUFB9	2
FALSE	YAFGQEKNVSLNNFSADQVTR_x000D_ |_x000D_ GKLGLR	53.33	DSS	Intra	1	1	YAFGQE[K]NVSLNNFSADQVTR	1xDSS [K7]	Q02370	75	G[K]LGLR	1xDSS [K2]	Q02370	13	NDUA2_BOVIN NADH dehydrogenase [ubiquinone] 1 alpha subcomplex subunit 2 OS=Bos taurus OX=9913 GN=NDUFA2 PE=1 SV=2	NDUA2_BOVIN NADH dehydrogenase [ubiquinone] 1 alpha subcomplex subunit 2 OS=Bos taurus OX=9913 GN=NDUFA2 PE=1 SV=2	NDUA2_BOVIN NADH dehydrogenase [ubiquinone] 1 alpha subcomplex subunit 2 OS=Bos taurus OX=9913 GN=NDUFA2 PE=1 SV=2	NDUA2_BOVIN NADH dehydrogenase [ubiquinone] 1 alpha subcomplex subunit 2 OS=Bos taurus OX=9913 GN=NDUFA2 PE=1 SV=2	NDUFA2	NDUFA2	2
FALSE	EKLIQEGK_x000D_ |_x000D_ AKTVLR	53.33	DSS	Inter	2	2	E[K]LIQEGK	1xDSS [K2]	P48305	114	A[K]TVLR	1xAcetyl [A1]; 1xDSS [K2]	Q8HXG6	2	NDUB4_BOVIN NADH dehydrogenase [ubiquinone] 1 beta subcomplex subunit 4 OS=Bos taurus OX=9913 GN=NDUFB4 PE=1 SV=2	NDUAB_BOVIN NADH dehydrogenase [ubiquinone] 1 alpha subcomplex subunit 11 OS=Bos taurus OX=9913 GN=NDUFA11 PE=1 SV=3	NDUB4_BOVIN NADH dehydrogenase [ubiquinone] 1 beta subcomplex subunit 4 OS=Bos taurus OX=9913 GN=NDUFB4 PE=1 SV=2	NDUAB_BOVIN NADH dehydrogenase [ubiquinone] 1 alpha subcomplex subunit 11 OS=Bos taurus OX=9913 GN=NDUFA11 PE=1 SV=3	NDUFB4	NDUFA11	2
FALSE	SFPKYEASR_x000D_ |_x000D_ KAQAER	47.92	DSS	Intra	3	1	SFP[K]YEASR	1xAcetyl [S1]; 1xDSS [K4]	P48305	4	[K]AQAER	1xDSS [K1]	P48305	31	NDUB4_BOVIN NADH dehydrogenase [ubiquinone] 1 beta subcomplex subunit 4 OS=Bos taurus OX=9913 GN=NDUFB4 PE=1 SV=2	NDUB4_BOVIN NADH dehydrogenase [ubiquinone] 1 beta subcomplex subunit 4 OS=Bos taurus OX=9913 GN=NDUFB4 PE=1 SV=2	NDUB4_BOVIN NADH dehydrogenase [ubiquinone] 1 beta subcomplex subunit 4 OS=Bos taurus OX=9913 GN=NDUFB4 PE=1 SV=2	NDUB4_BOVIN NADH dehydrogenase [ubiquinone] 1 beta subcomplex subunit 4 OS=Bos taurus OX=9913 GN=NDUFB4 PE=1 SV=2	NDUFB4	NDUFB4	2
FALSE	AVVPKPAALPSSR_x000D_ |_x000D_ DKDSIR	47.92	DSS	Inter	2	2	AVVP[K]PAALPSSR	1xDSS [K5]	A8WFQ0	17	D[K]DSIR	1xDSS [K2]	P34943	113	A8WFQ0_BOVIN NDUFS7 protein OS=Bos taurus OX=9913 GN=NDUFS7 PE=2 SV=1	NDUA9_BOVIN NADH dehydrogenase [ubiquinone] 1 alpha subcomplex subunit 9, mitochondrial OS=Bos taurus OX=9913 GN=NDUFA9 PE=1 SV=1	A8WFQ0_BOVIN NDUFS7 protein OS=Bos taurus OX=9913 GN=NDUFS7 PE=2 SV=1	NDUA9_BOVIN NADH dehydrogenase [ubiquinone] 1 alpha subcomplex subunit 9, mitochondrial OS=Bos taurus OX=9913 GN=NDUFA9 PE=1 SV=1	NDUFS7	NDUFA9	2
FALSE	YAFGQEKNVSLNNFSADQVTR_x000D_ |_x000D_ ECSDVQPKLWAR	45.08	DSS	Intra	1	1	YAFGQE[K]NVSLNNFSADQVTR	1xDSS [K7]	Q02370	75	ECSDVQP[K]LWAR	1xCarbamidomethyl [C2]; 1xDSS [K8]	Q02370	64	NDUA2_BOVIN NADH dehydrogenase [ubiquinone] 1 alpha subcomplex subunit 2 OS=Bos taurus OX=9913 GN=NDUFA2 PE=1 SV=2	NDUA2_BOVIN NADH dehydrogenase [ubiquinone] 1 alpha subcomplex subunit 2 OS=Bos taurus OX=9913 GN=NDUFA2 PE=1 SV=2	NDUA2_BOVIN NADH dehydrogenase [ubiquinone] 1 alpha subcomplex subunit 2 OS=Bos taurus OX=9913 GN=NDUFA2 PE=1 SV=2	NDUA2_BOVIN NADH dehydrogenase [ubiquinone] 1 alpha subcomplex subunit 2 OS=Bos taurus OX=9913 GN=NDUFA2 PE=1 SV=2	NDUFA2	NDUFA2	2
FALSE	WLKDQELSPR_x000D_ |_x000D_ AMYPDYFAKR	44.14	DSS	Inter	2	2	WL[K]DQELSPR	1xDSS [K3]	Q02367	24	AMYPDYFA[K]R	1xOxidation [M2]; 1xDSS [K9]	Q02369	121	NDUB6_BOVIN NADH dehydrogenase [ubiquinone] 1 beta subcomplex subunit 6 OS=Bos taurus OX=9913 GN=NDUFB6 PE=1 SV=2	NDUB9_BOVIN NADH dehydrogenase [ubiquinone] 1 beta subcomplex subunit 9 OS=Bos taurus OX=9913 GN=NDUFB9 PE=1 SV=2	NDUB6_BOVIN NADH dehydrogenase [ubiquinone] 1 beta subcomplex subunit 6 OS=Bos taurus OX=9913 GN=NDUFB6 PE=1 SV=2	NDUB9_BOVIN NADH dehydrogenase [ubiquinone] 1 beta subcomplex subunit 9 OS=Bos taurus OX=9913 GN=NDUFB9 PE=1 SV=2	NDUFB6	NDUFB9	2
FALSE	EVKQLQEETPVGGPR_x000D_ |_x000D_ KAQAER	41.94	DSS	Inter	1	2	EV[K]QLQEETPVGGPR	1xDSS [K3]	Q02369	138	[K]AQAER	1xDSS [K1]	P48305	31	NDUB9_BOVIN NADH dehydrogenase [ubiquinone] 1 beta subcomplex subunit 9 OS=Bos taurus OX=9913 GN=NDUFB9 PE=1 SV=2	NDUB4_BOVIN NADH dehydrogenase [ubiquinone] 1 beta subcomplex subunit 4 OS=Bos taurus OX=9913 GN=NDUFB4 PE=1 SV=2	NDUB9_BOVIN NADH dehydrogenase [ubiquinone] 1 beta subcomplex subunit 9 OS=Bos taurus OX=9913 GN=NDUFB9 PE=1 SV=2	NDUB4_BOVIN NADH dehydrogenase [ubiquinone] 1 beta subcomplex subunit 4 OS=Bos taurus OX=9913 GN=NDUFB4 PE=1 SV=2	NDUFB9	NDUFB4	2

## Sheet: 5
index	file_name	Crosslink Type	scan	charge	precursor_mass	CSMs	peptide_a	xl_a	pep_pos_a	protein_a	mass_a	n_score_a	n_score_a_MS2_MS3	peptide_b	xl_b	pep_pos_b	protein_b	mass_b	n_score_b	n_score_b_MS2_MS3	protein_a_b	Gene_name_A	Gene_name_B	Position A	Position B
451-1-2-1-12-1	F1_Agilent6_20160920_FL_mito_3_SCX_f39.mgf	inter	27532	5	2882.39	3	YKTMRR	2	70	>NP_001025445 GeneID:595136 Ndufs5	853.459	4.49e-12	4.49e-12	DVPNWKVGESVFHTTR	6	100	>NP_075801 GeneID:67184 Ndufa13	1870.93	5.36e-46	5.36e-46	>NP_001025445 GeneID:595136 Ndufs5-71->NP_075801 GeneID:67184 Ndufa13-105	NDUFS5	NDUFA13	71	105
42-2-9-1-1-1	F1_Agilent6_20160920_FL_mito_3_SCX_f40.mgf	inter	23589	5	4285.02	1	ENLEEEAIIMKDVPNWK	11	89	>NP_075801 GeneID:67184 Ndufa13	2057.01	6.7e-32	2.42e-36	EGKYTPPPHHSGREEPRP	3	89	>NP_001025445 GeneID:595136 Ndufs5	2070	6.27e-11	1.29e-25	>NP_001025445 GeneID:595136 Ndufs5-91->NP_075801 GeneID:67184 Ndufa13-99	NDUFA13	NDUFS5	99	91
270-1-1-1-3-1	F1_Agilent6_20160920_FL_mito_3_SCX_f28.mgf	inter	36916	4	2705.25	1	WLKDQELSPR	3	22	>NP_001028477 GeneID:230075 Ndufb6	1270.67	1.93e-35	8.62e-45	AMYPDYFSKR	9	113	>NP_075661 GeneID:66218 Ndufb9	1276.59	1.93e-35	1.93e-35	>NP_001028477 GeneID:230075 Ndufb6-24->NP_075661 GeneID:66218 Ndufb9-121	NDUFB6	NDUFB9	24	121
440-1-10-1-5-1	F1_Agilent6_20160920_FL_mito_3_SCX_f31.mgf	intra	12971	4	2515.28	3	LSTESEKSAK	7	35	>NP_001077360 GeneID:78330 Ndufv3,>NP_084363 GeneID:78330 Ndufv3	1078.55	3.3e-32	8.42e-39	ELHPKTQSVLK	5	47	>NP_001077360 GeneID:78330 Ndufv3,>NP_084363 GeneID:78330 Ndufv3	1278.73	8.54e-21	3.63e-28	>NP_001077360 GeneID:78330 Ndufv3,>NP_084363 GeneID:78330 Ndufv3-41->NP_001077360 GeneID:78330 Ndufv3,>NP_084363 GeneID:78330 Ndufv3-51	NDUFV3	NDUFV3	41	51
329-1-12-1-11-1	F1_Agilent6_20160920_FL_mito_3_SCX_f31.mgf	inter	43715	4	2509.26	6	EKELHPK	2	45	>NP_001077360 GeneID:78330 Ndufv3,>NP_084363 GeneID:78330 Ndufv3	879.481	6.7e-10	6.7e-10	DIEEIIDELKAGK	10	199	>NP_082664 GeneID:72900 Ndufv2,>NP_001265344 GeneID:72900 Ndufv2	1471.78	2.5e-22	2.5e-22	>NP_001077360 GeneID:78330 Ndufv3,>NP_084363 GeneID:78330 Ndufv3-46->NP_082664 GeneID:72900 Ndufv2,>NP_001265344 GeneID:72900 Ndufv2-208	NDUFV3	NDUFV2	46	208
259-1-3-1-12-1	F1_Agilent6_20160920_FL_mito_3_SCX_f35.mgf	inter	10870	4	1693.92	1	LKGALR	2	53	>NP_598427 GeneID:17995 Ndufv1	656.433	1.43e-23	1.43e-23	EKELHPK	2	45	>NP_001077360 GeneID:78330 Ndufv3,>NP_084363 GeneID:78330 Ndufv3	879.481	9.14e-27	1.19e-32	>NP_001077360 GeneID:78330 Ndufv3,>NP_084363 GeneID:78330 Ndufv3-46->NP_598427 GeneID:17995 Ndufv1-54	NDUFV1	NDUFV3	54	46
135-2-12-1-6-1	F1_Agilent6_20160920_FL_mito_3_SCX_f42.mgf	inter	9212	4	2090.02	2	EKELHPK	2	45	>NP_001077360 GeneID:78330 Ndufv3,>NP_084363 GeneID:78330 Ndufv3	879.481	5.19e-21	4.63e-26	RGDWYKTK	6	59	>NP_598427 GeneID:17995 Ndufv1	1052.54	5.53e-14	2.69e-20	>NP_001077360 GeneID:78330 Ndufv3,>NP_084363 GeneID:78330 Ndufv3-46->NP_598427 GeneID:17995 Ndufv1-64	NDUFV3	NDUFV1	46	64
48-1-6-1-12-1	F1_Agilent6_20160920_FL_mito_3_SCX_f33.mgf	inter	17488	4	1881.03	1	TKEILLK	2	65	>NP_598427 GeneID:17995 Ndufv1	843.543	7.47e-25	7.47e-25	EKELHPK	2	45	>NP_001077360 GeneID:78330 Ndufv3,>NP_084363 GeneID:78330 Ndufv3	879.481	7.47e-25	7.47e-25	>NP_001077360 GeneID:78330 Ndufv3,>NP_084363 GeneID:78330 Ndufv3-46->NP_598427 GeneID:17995 Ndufv1-66	NDUFV1	NDUFV3	66	46
341-1-14-1-5-1	F1_Agilent6_20160920_FL_mito_3_SCX_f36.mgf	inter	14026	5	2442.34	3	AGKVPKPGPR	3	209	>NP_082664 GeneID:72900 Ndufv2,>NP_001265344 GeneID:72900 Ndufv2	1005.61	1.56e-11	4.37e-20	ELHPKTQSVLK	5	47	>NP_001077360 GeneID:78330 Ndufv3,>NP_084363 GeneID:78330 Ndufv3	1278.73	2.89e-23	1.29e-32	>NP_001077360 GeneID:78330 Ndufv3,>NP_084363 GeneID:78330 Ndufv3-51->NP_082664 GeneID:72900 Ndufv2,>NP_001265344 GeneID:72900 Ndufv2-211	NDUFV2	NDUFV3	211	51
428-1-5-1-5-1	F1_Agilent6_20160920_FL_mito_3_SCX_f33.mgf	inter	15095	4	2186.18	3	VPKPGPR	3	212	>NP_082664 GeneID:72900 Ndufv2,>NP_001265344 GeneID:72900 Ndufv2	749.455	1.13e-08	5.02e-16	ELHPKTQSVLK	5	47	>NP_001077360 GeneID:78330 Ndufv3,>NP_084363 GeneID:78330 Ndufv3	1278.73	2.33e-29	3.74e-35	>NP_001077360 GeneID:78330 Ndufv3,>NP_084363 GeneID:78330 Ndufv3-51->NP_082664 GeneID:72900 Ndufv2,>NP_001265344 GeneID:72900 Ndufv2-214	NDUFV2	NDUFV3	214	51
17-1-3-1-4-1	F1_Agilent6_20160920_FL_mito_3_SCX_f33.mgf	inter	17359	4	2093.16	1	LKGALR	2	53	>NP_598427 GeneID:17995 Ndufv1	656.433	2.43e-22	2.43e-22	ELHPKTQSVLK	5	47	>NP_001077360 GeneID:78330 Ndufv3,>NP_084363 GeneID:78330 Ndufv3	1278.73	9.23e-35	2.98e-42	>NP_001077360 GeneID:78330 Ndufv3,>NP_084363 GeneID:78330 Ndufv3-51->NP_598427 GeneID:17995 Ndufv1-54	NDUFV1	NDUFV3	54	51
221-1-8-1-4-1	F1_Agilent6_20160920_FL_mito_3_SCX_f40.mgf	inter	13547	5	2489.27	1	RGDWYKTK	6	59	>NP_598427 GeneID:17995 Ndufv1	1052.54	2.02e-33	4.13e-40	ELHPKTQSVLK	5	47	>NP_001077360 GeneID:78330 Ndufv3,>NP_084363 GeneID:78330 Ndufv3	1278.73	9.57e-33	8.81e-43	>NP_001077360 GeneID:78330 Ndufv3,>NP_084363 GeneID:78330 Ndufv3-51->NP_598427 GeneID:17995 Ndufv1-64	NDUFV1	NDUFV3	64	51
424-1-6-1-4-1	F1_Agilent6_20160920_FL_mito_3_SCX_f32.mgf	inter	22363	4	2280.27	1	TKEILLK	2	65	>NP_598427 GeneID:17995 Ndufv1	843.543	3.59e-24	1.38e-30	ELHPKTQSVLK	5	47	>NP_001077360 GeneID:78330 Ndufv3,>NP_084363 GeneID:78330 Ndufv3	1278.73	1.05e-35	1.98e-42	>NP_001077360 GeneID:78330 Ndufv3,>NP_084363 GeneID:78330 Ndufv3-51->NP_598427 GeneID:17995 Ndufv1-66	NDUFV1	NDUFV3	66	51
208-1-9-1-13-1	F1_Agilent6_20160920_FL_mito_3_SCX_f30.mgf	intra	17680	4	2974.44	3	EKELHPK	2	45	>NP_001077360 GeneID:78330 Ndufv3,>NP_084363 GeneID:78330 Ndufv3	879.481	1.3e-18	1.48e-23	TQSVLKEPEPTDTTTYK	6	52	>NP_001077360 GeneID:78330 Ndufv3	1936.96	2.33e-51	1.94e-66	>NP_001077360 GeneID:78330 Ndufv3-57->NP_001077360 GeneID:78330 Ndufv3,>NP_084363 GeneID:78330 Ndufv3-46	NDUFV3	NDUFV3	46	57
157-1-12-1-13-1	F1_Agilent6_20160920_FL_mito_3_SCX_f30.mgf	inter	17504	5	3100.57	2	AGKVPKPGPR	3	209	>NP_082664 GeneID:72900 Ndufv2,>NP_001265344 GeneID:72900 Ndufv2	1005.61	1.69e-10	2.14e-18	TQSVLKEPEPTDTTTYK	6	52	>NP_001077360 GeneID:78330 Ndufv3	1936.96	3.37e-48	1.73e-58	>NP_001077360 GeneID:78330 Ndufv3-57->NP_082664 GeneID:72900 Ndufv2,>NP_001265344 GeneID:72900 Ndufv2-211	NDUFV2	NDUFV3	211	57
231-1-3-1-13-1	F1_Agilent6_20160920_FL_mito_3_SCX_f24.mgf	inter	18587	4	2751.4	2	LKGALR	2	53	>NP_598427 GeneID:17995 Ndufv1	656.433	1.58e-15	1.58e-15	TQSVLKEPEPTDTTTYK	6	52	>NP_001077360 GeneID:78330 Ndufv3	1936.96	1.84e-52	1.21e-65	>NP_001077360 GeneID:78330 Ndufv3-57->NP_598427 GeneID:17995 Ndufv1-54	NDUFV1	NDUFV3	54	57
28-1-6-1-13-1	F1_Agilent6_20160920_FL_mito_3_SCX_f33.mgf	inter	23075	4	3147.5	2	RGDWYKTK	6	59	>NP_598427 GeneID:17995 Ndufv1	1052.54	2.57e-21	1.33e-25	TQSVLKEPEPTDTTTYK	6	52	>NP_001077360 GeneID:78330 Ndufv3	1936.96	1.26e-53	4.68e-64	>NP_001077360 GeneID:78330 Ndufv3-57->NP_598427 GeneID:17995 Ndufv1-64	NDUFV1	NDUFV3	64	57
126-1-6-1-3-1	F1_Agilent6_20160920_FL_mito_3_SCX_f34.mgf	intra	18171	4	2522.2	2	IKSQDFYEK	2	100	>NP_001120818 GeneID:75597 Ndufaf2	1156.58	4.05e-26	6.74e-34	NEKYREEIK	3	91	>NP_001120818 GeneID:75597 Ndufaf2	1207.62	6.04e-24	6.04e-24	>NP_001120818 GeneID:75597 Ndufaf2-101->NP_001120818 GeneID:75597 Ndufaf2-93	NDUFAF2	NDUFAF2	101	93
76-1-12-1-3-1	F1_Agilent6_20160920_FL_mito_3_SCX_f35.mgf	intra	20650	4	2394.14	1	YREEIKIK	6	94	>NP_001120818 GeneID:75597 Ndufaf2	1077.62	2.06e-20	2.83e-25	SQDFYEKDK	7	102	>NP_001120818 GeneID:75597 Ndufaf2	1158.52	1.82e-37	1.42e-43	>NP_001120818 GeneID:75597 Ndufaf2-108->NP_001120818 GeneID:75597 Ndufaf2-99	NDUFAF2	NDUFAF2	99	108
145-1-4-1-18-1	F1_Agilent6_20160920_FL_mito_3_SCX_f25.mgf	intra	36465	4	3382.73	3	AVGAKLGLR	5	9	>NP_035015 GeneID:17991 Ndufa2	883.56	1.21e-18	7.58e-33	YAFGQEKTVSLNNLSADEVTR	7	69	>NP_035015 GeneID:17991 Ndufa2	2341.15	8.24e-52	4.67e-66	>NP_035015 GeneID:17991 Ndufa2-13->NP_035015 GeneID:17991 Ndufa2-75	NDUFA2	NDUFA2	13	75
312-1-3-1-17-1	F1_Agilent6_20160920_FL_mito_3_SCX_f24.mgf	intra	35072	4	4000.89	1	ECSEVQPKLWAR	8	57	>NP_035015 GeneID:17991 Ndufa2	1501.73	1.07e-10	1.07e-10	YAFGQEKTVSLNNLSADEVTR	7	69	>NP_035015 GeneID:17991 Ndufa2	2341.15	2.93e-18	2.76e-37	>NP_035015 GeneID:17991 Ndufa2-64->NP_035015 GeneID:17991 Ndufa2-75	NDUFA2	NDUFA2	64	75
385-2-6-1-1-1	F1_Agilent6_20160920_FL_mito_3_SCX_f24.mgf	inter	33783	4	3373.77	1	AMQNVLSGKA	9	90	>NP_035015 GeneID:17991 Ndufa2	1017.53	1.48e-12	1.48e-12	IASQVAALDLGYKPGVEAIRK	13	519	>NP_663493 GeneID:227197 Ndufs1,>NP_001153511 GeneID:227197 Ndufs1,>NP_001153512 GeneID:227197 Ndufs1,>NP_001153510 GeneID:227197 Ndufs1	2198.24	5.07e-48	6.79e-68	>NP_035015 GeneID:17991 Ndufa2-98->NP_663493 GeneID:227197 Ndufs1,>NP_001153511 GeneID:227197 Ndufs1,>NP_001153512 GeneID:227197 Ndufs1,>NP_001153510 GeneID:227197 Ndufs1-531	NDUFA2	NDUFS1	98	531
447-1-14-1-5-1	F1_Agilent6_20160920_FL_mito_3_SCX_f31.mgf	intra	33476	5	3674.76	2	FYSVNVDYSKLKK	10	65	>NP_035016 GeneID:17992 Ndufa4	1589.85	0.000192515	1.45e-13	NNPEPWNKLGPNEQYK	8	49	>NP_035016 GeneID:17992 Ndufa4	1926.92	3.92e-19	8.29e-31	>NP_035016 GeneID:17992 Ndufa4-56->NP_035016 GeneID:17992 Ndufa4-74	NDUFA4	NDUFA4	74	56
367-1-6-1-5-1	F1_Agilent6_20160920_FL_mito_3_SCX_f27.mgf	intra	33953	4	3017.42	1	LKKEGPDF	3	75	>NP_035016 GeneID:17992 Ndufa4	932.497	0.00831734	4.35e-11	NNPEPWNKLGPNEQYK	8	49	>NP_035016 GeneID:17992 Ndufa4	1926.92	6.3e-41	1.84e-57	>NP_035016 GeneID:17992 Ndufa4-56->NP_035016 GeneID:17992 Ndufa4-77	NDUFA4	NDUFA4	77	56
258-1-5-1-5-1	F1_Agilent6_20160920_FL_mito_3_SCX_f26.mgf	intra	20434	4	2845.26	17	NNMQSGVNNTKK	11	85	>NP_035017 GeneID:17993 Ndufs4	1333.64	8.04e-55	8.04e-55	NGWSYDVEEKK	10	141	>NP_035017 GeneID:17993 Ndufs4	1353.62	1.11e-55	1.11e-55	>NP_035017 GeneID:17993 Ndufs4-150->NP_035017 GeneID:17993 Ndufs4-95	NDUFS4	NDUFS4	95	150
334-1-2-1-7-1	F1_Agilent6_20160920_FL_mito_3_SCX_f32.mgf	inter	18585	5	2726.27	2	LEAGDKKPETK	6	253	>NP_080964 GeneID:68349 Ndufs3	1214.65	2.91e-42	9.21e-54	NGWSYDVEEKK	10	141	>NP_035017 GeneID:17993 Ndufs4	1353.62	2.3e-53	6.06e-64	>NP_035017 GeneID:17993 Ndufs4-150->NP_080964 GeneID:68349 Ndufs3-258	NDUFS3	NDUFS4	258	150
91-1-8-1-11-1	F1_Agilent6_20160920_FL_mito_3_SCX_f42.mgf	inter	18176	6	4070.03	1	VREMoFMoKNAHVTDPR	7	66	>NP_080263 GeneID:67130 Ndufa6	1861.89	4.9e-33	4.9e-33	LDITTLTGVPEEHIKTRK	15	59	>NP_035017 GeneID:17993 Ndufs4	2050.14	8.11e-39	1.1e-55	>NP_035017 GeneID:17993 Ndufs4-73->NP_080263 GeneID:67130 Ndufa6-72	NDUFA6	NDUFS4	72	73
119-1-1-1-143-1	F1_Agilent6_20160920_FL_mito_3_SCX_f33.mgf	intra	30798	5	3286.56	6	WKMEFDTR	2	97	>NP_035017 GeneID:17993 Ndufs4	1111.51	6.77e-24	2.88e-31	IFVPARNNMQSGVNNTKK	17	79	>NP_035017 GeneID:17993 Ndufs4	2017.05	4.22e-50	4.22e-50	>NP_035017 GeneID:17993 Ndufs4-95->NP_035017 GeneID:17993 Ndufs4-98	NDUFS4	NDUFS4	98	95
180-1-2-1-6-1	F1_Agilent6_20160920_FL_mito_3_SCX_f32.mgf	inter	43328	5	3904.82	4	WKMoEFDTR	2	97	>NP_035017 GeneID:17993 Ndufs4	1127.51	2.74e-15	5.59e-22	KFDLNSPWEAFPAYRQPPESLK	1	231	>NP_080964 GeneID:68349 Ndufs3	2619.31	1.28e-43	5.97e-55	>NP_035017 GeneID:17993 Ndufs4-98->NP_080964 GeneID:68349 Ndufs3-231	NDUFS4	NDUFS3	98	231
476-1-2-1-15-1	F1_Agilent6_20160920_FL_mito_3_SCX_f38.mgf	inter	24437	5	3490.66	3	IHEWVPPSTPYK	12	138	>NP_079827 GeneID:66414 Ndufa12	1452.74	4.87e-18	4.87e-18	ITHTGQVYDEKDYRR	11	31	>NP_035018 GeneID:407785 Ndufs6	1879.92	1.81e-29	5.24e-40	>NP_035018 GeneID:407785 Ndufs6-41->NP_079827 GeneID:66414 Ndufa12-149	NDUFA12	NDUFS6	149	41
94-1-15-1-2-1	F1_Agilent6_20160920_FL_mito_3_SCX_f32.mgf	inter	28225	4	2817.49	1	VYINLDKETK	7	91	>NP_035018 GeneID:407785 Ndufs6	1221.66	2.34e-18	3.47e-29	RAVEDKNIGPLVK	6	158	>NP_663493 GeneID:227197 Ndufs1,>NP_001153511 GeneID:227197 Ndufs1,>NP_001153512 GeneID:227197 Ndufs1,>NP_001153510 GeneID:227197 Ndufs1	1437.83	5.31e-17	1.04e-28	>NP_035018 GeneID:407785 Ndufs6-97->NP_663493 GeneID:227197 Ndufs1,>NP_001153511 GeneID:227197 Ndufs1,>NP_001153512 GeneID:227197 Ndufs1,>NP_001153510 GeneID:227197 Ndufs1-163	NDUFS6	NDUFS1	97	163
106-1-7-1-1-1	F1_Agilent6_20160920_FL_mito_3_SCX_f24.mgf	inter	18181	4	2932.36	1	AVIAPSGVEKK	10	34	>NP_062308 GeneID:104130 Ndufb11	1097.64	1.06e-38	3.45e-48	FYDDPKSNDGNSYR	6	117	>NP_077159 GeneID:67273 Ndufa10	1676.71	2.05e-50	7.15e-69	>NP_062308 GeneID:104130 Ndufb11-43->NP_077159 GeneID:67273 Ndufa10-122	NDUFB11	NDUFA10	43	122
247-1-11-1-3-1	F1_Agilent6_20160920_FL_mito_3_SCX_f31.mgf	inter	15949	5	2688.31	1	AVIAPSGVEKK	10	34	>NP_062308 GeneID:104130 Ndufb11	1097.64	1.78e-53	1.33e-62	KQCVDHYNEIK	1	181	>NP_077159 GeneID:67273 Ndufa10	1432.68	2.3e-25	8.96e-35	>NP_062308 GeneID:104130 Ndufb11-43->NP_077159 GeneID:67273 Ndufa10-181	NDUFB11	NDUFA10	43	181
427-1-1-1-7-1	F1_Agilent6_20160920_FL_mito_3_SCX_f25.mgf	inter	8886	4	1814	1	AAAAKK	5	49	>NP_080337 GeneID:67264 Ndufb8	558.349	3.08e-21	1.54e-27	AVIAPSGVEKK	10	34	>NP_062308 GeneID:104130 Ndufb11	1097.64	5.99e-55	1.77e-67	>NP_062308 GeneID:104130 Ndufb11-43->NP_080337 GeneID:67264 Ndufb8-53	NDUFB8	NDUFB11	53	43
143-1-10-1-4-1	F1_Agilent6_20160920_FL_mito_3_SCX_f30.mgf	inter	39091	5	3300.68	1	AVIAPSGVEKK	10	34	>NP_062308 GeneID:104130 Ndufb11	1097.64	4.01e-40	8.12e-49	ETAHWKPPPWNDVDILK	6	57	>NP_694704 GeneID:226646 Ndufs2	2045.04	5.01e-52	3.58e-67	>NP_062308 GeneID:104130 Ndufb11-43->NP_694704 GeneID:226646 Ndufs2-62	NDUFB11	NDUFS2	43	62
202-1-3-1-57-1	F1_Agilent6_20160920_FL_mito_3_SCX_f41.mgf	inter	14999	5	4594.05	4	KQCVDHYNEIK	1	181	>NP_077159 GeneID:67273 Ndufa10	1432.68	1.74e-08	1.61e-17	KRQREPTMQWQEDPEPEDENVYAK	1	44	>NP_062308 GeneID:104130 Ndufb11	3002.38	1.8e-06	2.03e-19	>NP_062308 GeneID:104130 Ndufb11-44->NP_077159 GeneID:67273 Ndufa10-181	NDUFA10	NDUFB11	181	44
156-1-42-1-7-1	F1_Agilent6_20160920_FL_mito_3_SCX_f39.mgf	intra	36405	5	3994.77	1	REQWKK	5	122	>NP_075661 GeneID:66218 Ndufb9	873.482	7.27e-12	7.27e-12	VPEWCLDYWHPSEKAMoYPDYFSK	14	99	>NP_075661 GeneID:66218 Ndufb9	2963.29	2.07e-13	2.07e-13	>NP_075661 GeneID:66218 Ndufb9-112->NP_075661 GeneID:66218 Ndufb9-126	NDUFB9	NDUFB9	126	112
122-2-15-1-30-1	F1_Agilent6_20160920_FL_mito_3_SCX_f42.mgf	inter	14670	5	2625.31	3	REQWKK	5	122	>NP_075661 GeneID:66218 Ndufb9	873.482	1.07e-12	2.51e-18	REYLLQYNDPKR	11	45	>NP_080886 GeneID:68194 Ndufb4	1593.83	3.15e-54	3.15e-54	>NP_075661 GeneID:66218 Ndufb9-126->NP_080886 GeneID:68194 Ndufb4-55	NDUFB9	NDUFB4	126	55
72-1-16-1-29-1	F1_Agilent6_20160920_FL_mito_3_SCX_f43.mgf	inter	18031	5	3327.65	1	KLRMESWDREVK	1	127	>NP_075661 GeneID:66218 Ndufb9	1575.82	3.39e-31	1.36e-45	REYLLQYNDPKR	11	45	>NP_080886 GeneID:68194 Ndufb4	1593.83	8.11e-38	3.38e-42	>NP_075661 GeneID:66218 Ndufb9-127->NP_080886 GeneID:68194 Ndufb4-55	NDUFB9	NDUFB4	127	55
384-1-3-1-6-1	F1_Agilent6_20160920_FL_mito_3_SCX_f25.mgf	inter	12669	4	2010.03	1	AEPDVKK	6	61	>NP_080890 GeneID:68202 Ndufa5	785.428	5.15e-18	5.15e-18	AVTPAPPMKR	9	94	>NP_075691 GeneID:66416 Ndufa7	1066.6	1.59e-30	4.44e-37	>NP_075691 GeneID:66416 Ndufa7-102->NP_080890 GeneID:68202 Ndufa5-66	NDUFA5	NDUFA7	66	102
426-1-4-1-8-1	F1_Agilent6_20160920_FL_mito_3_SCX_f28.mgf	inter	40513	4	3381.58	2	RWELSKDQPYL	6	103	>NP_075691 GeneID:66416 Ndufa7	1433.73	3.18e-14	3.18e-14	QDMPPPGGYGPIDYKR	15	8	>NP_075801 GeneID:67184 Ndufa13	1789.85	9.76e-11	4.84e-15	>NP_075691 GeneID:66416 Ndufa7-108->NP_075801 GeneID:67184 Ndufa13-22	NDUFA7	NDUFA13	108	22
122-1-3-1-4-1	F1_Agilent6_20160920_FL_mito_3_SCX_f29.mgf	inter	31369	4	2377.15	3	AEPDVKK	6	61	>NP_080890 GeneID:68202 Ndufa5	785.428	4.94e-12	4.94e-12	RWELSKDQPYL	6	103	>NP_075691 GeneID:66416 Ndufa7	1433.73	7.95e-24	7.95e-24	>NP_075691 GeneID:66416 Ndufa7-108->NP_080890 GeneID:68202 Ndufa5-66	NDUFA5	NDUFA7	66	108
411-1-14-1-14-1	F1_Agilent6_20160920_FL_mito_3_SCX_f25.mgf	inter	24319	4	2925.4	2	YQEIAKR	6	28	>NP_075691 GeneID:66416 Ndufa7	906.492	2.06e-19	4.16e-28	VKQDMPPPGGYGPIDYK	2	6	>NP_075801 GeneID:67184 Ndufa13	1860.91	6.95e-53	6.03e-60	>NP_075691 GeneID:66416 Ndufa7-33->NP_075801 GeneID:67184 Ndufa13-7	NDUFA7	NDUFA13	33	7
251-1-14-1-3-1	F1_Agilent6_20160920_FL_mito_3_SCX_f29.mgf	inter	25374	4	2530.16	3	YQEIAKR	6	28	>NP_075691 GeneID:66416 Ndufa7	906.492	3.14e-23	2.22e-31	YYEDNKQFFGR	6	52	>NP_079827 GeneID:66414 Ndufa12	1465.66	2.7e-49	2.48e-64	>NP_075691 GeneID:66416 Ndufa7-33->NP_079827 GeneID:66414 Ndufa12-57	NDUFA7	NDUFA12	33	57
452-1-10-1-14-1	F1_Agilent6_20160920_FL_mito_3_SCX_f35.mgf	inter	25686	5	3657.85	1	RTQPPPKLPVGPSHK	7	34	>NP_075691 GeneID:66416 Ndufa7	1637.94	1.11e-19	2.36e-27	VKQDMPPPGGYGPIDYK	2	6	>NP_075801 GeneID:67184 Ndufa13	1860.91	9.36e-57	9.36e-57	>NP_075691 GeneID:66416 Ndufa7-40->NP_075801 GeneID:67184 Ndufa13-7	NDUFA7	NDUFA13	40	7
487-1-4-1-10-1	F1_Agilent6_20160920_FL_mito_3_SCX_f43.mgf	inter	8690	6	3348.78	2	ESAAADKRPTVRPR	7	36	>NP_080964 GeneID:68349 Ndufs3	1552.84	4.86e-17	7.62e-28	RTQPPPKLPVGPSHK	7	34	>NP_075691 GeneID:66416 Ndufa7	1637.94	6.79e-25	8.24e-43	>NP_075691 GeneID:66416 Ndufa7-40->NP_080964 GeneID:68349 Ndufs3-42	NDUFS3	NDUFA7	42	40
334-1-4-1-10-1	F1_Agilent6_20160920_FL_mito_3_SCX_f40.mgf	inter	9978	5	2937.57	3	VSPPKRAEMK	5	363	>NP_694704 GeneID:226646 Ndufs2	1141.63	2.27e-19	2.49e-25	RTQPPPKLPVGPSHK	7	34	>NP_075691 GeneID:66416 Ndufa7	1637.94	1.23e-53	1.26e-74	>NP_075691 GeneID:66416 Ndufa7-40->NP_694704 GeneID:226646 Ndufs2-367	NDUFS2	NDUFA7	367	40
116-2-4-1-20-1	F1_Agilent6_20160920_FL_mito_3_SCX_f40.mgf	inter	13115	5	3715.83	2	ESAAADKRPTVRPR	7	36	>NP_080964 GeneID:68349 Ndufs3	1552.84	1.63e-26	1.06e-41	LPVGPSHKLSNNYYCTR	8	41	>NP_075691 GeneID:66416 Ndufa7	2004.98	2.31e-46	1.01e-66	>NP_075691 GeneID:66416 Ndufa7-48->NP_080964 GeneID:68349 Ndufs3-42	NDUFS3	NDUFA7	42	48
432-1-3-1-21-1	F1_Agilent6_20160920_FL_mito_3_SCX_f28.mgf	inter	32974	5	3341.74	7	LEAGDKKPETK	7	253	>NP_080964 GeneID:68349 Ndufs3	1214.65	1.98e-30	3.84e-44	EVVPPSIIMSSQKALVSGK	13	62	>NP_075691 GeneID:66416 Ndufa7	1969.09	6.06e-50	6.06e-50	>NP_075691 GeneID:66416 Ndufa7-74->NP_080964 GeneID:68349 Ndufs3-259	NDUFS3	NDUFA7	259	74
281-1-3-1-14-1	F1_Agilent6_20160920_FL_mito_3_SCX_f42.mgf	inter	9779	5	3148.54	6	HFPKHAAYRK	4	37	>NP_080890 GeneID:68202 Ndufa5	1253.68	9.24e-32	8.89e-47	ALVSGKAAESSAMoAATEK	6	75	>NP_075691 GeneID:66416 Ndufa7	1736.86	1.32e-50	1.01e-69	>NP_075691 GeneID:66416 Ndufa7-80->NP_080890 GeneID:68202 Ndufa5-40	NDUFA5	NDUFA7	40	80
120-1-4-1-19-1	F1_Agilent6_20160920_FL_mito_3_SCX_f23.mgf	inter	17313	4	3131.5	1	KYTEQITNEK	1	46	>NP_080890 GeneID:68202 Ndufa5	1252.63	3.53e-29	1.22e-38	ALVSGKAAESSAMAATEK	6	75	>NP_075691 GeneID:66416 Ndufa7	1720.87	3.81e-45	3.81e-45	>NP_075691 GeneID:66416 Ndufa7-80->NP_080890 GeneID:68202 Ndufa5-46	NDUFA5	NDUFA7	46	80
388-1-2-1-15-1	F1_Agilent6_20160920_FL_mito_3_SCX_f28.mgf	inter	19859	4	3093.52	1	LEAGDKKPETK	6	253	>NP_080964 GeneID:68349 Ndufs3	1214.65	7.99e-26	1.3e-38	ALVSGKAAESSAMAATEK	6	75	>NP_075691 GeneID:66416 Ndufa7	1720.87	6.64e-53	2.82e-76	>NP_075691 GeneID:66416 Ndufa7-80->NP_080964 GeneID:68349 Ndufs3-258	NDUFS3	NDUFA7	258	80
22-1-3-1-12-1	F1_Agilent6_20160920_FL_mito_3_SCX_f29.mgf	inter	15402	4	3109.52	2	LEAGDKKPETK	7	253	>NP_080964 GeneID:68349 Ndufs3	1214.65	0.0615833	2.71e-19	ALVSGKAAESSAMoAATEK	6	75	>NP_075691 GeneID:66416 Ndufa7	1736.86	1.35e-27	1.5e-43	>NP_075691 GeneID:66416 Ndufa7-80->NP_080964 GeneID:68349 Ndufs3-259	NDUFS3	NDUFA7	259	80
34-1-3-1-6-1	F1_Agilent6_20160920_FL_mito_3_SCX_f43.mgf	inter	7152	5	2705.3	1	HFPKHAAYRK	4	37	>NP_080890 GeneID:68202 Ndufa5	1253.68	1.18e-17	5.01e-29	AAESSAMAATEKK	12	81	>NP_075691 GeneID:66416 Ndufa7	1293.62	5.97e-32	5.97e-32	>NP_075691 GeneID:66416 Ndufa7-92->NP_080890 GeneID:68202 Ndufa5-40	NDUFA5	NDUFA7	40	92
245-1-6-1-6-1	F1_Agilent6_20160920_FL_mito_3_SCX_f24.mgf	inter	12920	4	2704.26	3	KYTEQITNEK	1	46	>NP_080890 GeneID:68202 Ndufa5	1252.63	2.59e-42	9.02e-51	AAESSAMAATEKK	12	81	>NP_075691 GeneID:66416 Ndufa7	1293.62	1.47e-55	1.47e-55	>NP_075691 GeneID:66416 Ndufa7-92->NP_080890 GeneID:68202 Ndufa5-46	NDUFA5	NDUFA7	46	92
72-1-3-1-6-1	F1_Agilent6_20160920_FL_mito_3_SCX_f24.mgf	inter	14270	4	2449.22	1	KAVTPAPPMK	1	93	>NP_075691 GeneID:66416 Ndufa7	1038.59	1.45e-23	1.45e-23	KYTEQITNEK	1	46	>NP_080890 GeneID:68202 Ndufa5	1252.63	4.42e-46	4.42e-46	>NP_075691 GeneID:66416 Ndufa7-93->NP_080890 GeneID:68202 Ndufa5-46	NDUFA7	NDUFA5	93	46
278-1-3-1-7-1	F1_Agilent6_20160920_FL_mito_3_SCX_f29.mgf	inter	47981	4	3527.8	2	KAVTPAPPMK	1	93	>NP_075691 GeneID:66416 Ndufa7	1038.59	1.81e-11	1.77e-21	SDVTHKQLSAFGEYVAEILPK	6	50	>NP_080964 GeneID:68349 Ndufs3	2331.21	6.91e-40	4.42e-63	>NP_075691 GeneID:66416 Ndufa7-93->NP_080964 GeneID:68349 Ndufs3-55	NDUFA7	NDUFS3	93	55
123-1-1-1-10-1	F1_Agilent6_20160920_FL_mito_3_SCX_f39.mgf	intra	33552	6	4499.03	1	FYDDPKSNDGNSYR	6	117	>NP_077159 GeneID:67273 Ndufa10	1676.71	3.45e-22	3.45e-22	KGDPHEMKVTSAYLQDIENAYKK	8	221	>NP_077159 GeneID:67273 Ndufa10	2664.32	2.24e-11	4.14e-40	>NP_077159 GeneID:67273 Ndufa10-122->NP_077159 GeneID:67273 Ndufa10-228	NDUFA10	NDUFA10	122	228
332-1-3-1-4-1	F1_Agilent6_20160920_FL_mito_3_SCX_f36.mgf	inter	36774	5	3635.72	2	KQCVDHYNEIK	1	181	>NP_077159 GeneID:67273 Ndufa10	1432.68	9.79e-08	3.81e-17	ETAHWKPPPWNDVDILK	6	57	>NP_694704 GeneID:226646 Ndufs2	2045.04	1.05e-39	5.28e-58	>NP_077159 GeneID:67273 Ndufa10-181->NP_694704 GeneID:226646 Ndufs2-62	NDUFA10	NDUFS2	181	62
283-1-1-1-8-1	F1_Agilent6_20160920_FL_mito_3_SCX_f31.mgf	intra	14105	5	2602.22	2	KGDPHEMK	1	221	>NP_077159 GeneID:67273 Ndufa10	940.444	1.12e-09	1.46e-17	VITVDGNICSGKNK	12	59	>NP_077159 GeneID:67273 Ndufa10	1503.77	9.38e-53	1.34e-66	>NP_077159 GeneID:67273 Ndufa10-221->NP_077159 GeneID:67273 Ndufa10-70	NDUFA10	NDUFA10	221	70
239-1-1-1-6-1	F1_Agilent6_20160920_FL_mito_3_SCX_f32.mgf	intra	23398	4	2427.19	1	KGDPHEMK	1	221	>NP_077159 GeneID:67273 Ndufa10	940.444	1.39e-21	2.5e-31	LAKEIAQQLGMK	3	73	>NP_077159 GeneID:67273 Ndufa10	1328.75	8.09e-51	4.15e-63	>NP_077159 GeneID:67273 Ndufa10-221->NP_077159 GeneID:67273 Ndufa10-75	NDUFA10	NDUFA10	221	75
467-1-4-1-1-1	F1_Agilent6_20160920_FL_mito_3_SCX_f31.mgf	inter	36863	4	3211.59	5	VVEDIEYLKYNK	9	269	>NP_077159 GeneID:67273 Ndufa10	1511.79	4.79e-16	4.79e-16	APGFAHLAGLDKMSK	12	426	>NP_694704 GeneID:226646 Ndufs2	1541.8	4.12e-11	8.24e-27	>NP_077159 GeneID:67273 Ndufa10-277->NP_694704 GeneID:226646 Ndufs2-437	NDUFA10	NDUFS2	277	437
75-1-4-1-1-1	F1_Agilent6_20160920_FL_mito_3_SCX_f33.mgf	inter	37321	4	2704.34	1	YNKGPWLK	3	278	>NP_077159 GeneID:67273 Ndufa10	1004.54	1.05e-18	1.29e-24	APGFAHLAGLDKMSK	12	426	>NP_694704 GeneID:226646 Ndufs2	1541.8	2.81e-25	1.48e-42	>NP_077159 GeneID:67273 Ndufa10-280->NP_694704 GeneID:226646 Ndufs2-437	NDUFA10	NDUFS2	280	437
78-1-5-1-9-1	F1_Agilent6_20160920_FL_mito_3_SCX_f37.mgf	intra	33561	5	3224.59	3	LHPEDFPEKEK	9	96	>NP_077182 GeneID:68197 Ndufc2	1367.67	1.54e-33	4.95e-44	KTYAEILEPFHPVR	1	107	>NP_077182 GeneID:68197 Ndufc2	1698.91	4.53e-54	4.27e-74	>NP_077182 GeneID:68197 Ndufc2-104->NP_077182 GeneID:68197 Ndufc2-107	NDUFC2	NDUFC2	104	107
30-1-3-1-5-1	F1_Agilent6_20160920_FL_mito_3_SCX_f33.mgf	inter	17413	5	2426.18	3	LKEQEVR	2	151	>NP_079592 GeneID:66046 Ndufb5	900.503	1.86e-24	3.33e-31	LHPEDFPEKEK	9	96	>NP_077182 GeneID:68197 Ndufc2	1367.67	1.76e-40	5.09e-51	>NP_077182 GeneID:68197 Ndufc2-104->NP_079592 GeneID:66046 Ndufb5-152	NDUFB5	NDUFC2	152	104
242-1-5-1-3-1	F1_Agilent6_20160920_FL_mito_3_SCX_f40.mgf	inter	22764	5	3431.62	6	LKEQEVRR	2	151	>NP_079592 GeneID:66046 Ndufb5	1056.6	8.42e-17	4.38e-22	DHDMFGYIKLHPEDFPEK	9	87	>NP_077182 GeneID:68197 Ndufc2	2217.02	8.72e-53	2.23e-78	>NP_077182 GeneID:68197 Ndufc2-95->NP_079592 GeneID:66046 Ndufb5-152	NDUFB5	NDUFC2	152	95
390-1-6-1-3-1	F1_Agilent6_20160920_FL_mito_3_SCX_f38.mgf	inter	35639	6	4205.02	3	ARPEPNPVIEGDLKPAK	14	146	>NP_080979 GeneID:68375 Ndufa8	1830	4.05e-49	4.82e-61	DHDMFGYIKLHPEDFPEK	9	87	>NP_077182 GeneID:68197 Ndufc2	2217.02	1.2e-39	8.13e-60	>NP_077182 GeneID:68197 Ndufc2-95->NP_080979 GeneID:68375 Ndufa8-159	NDUFA8	NDUFC2	159	95
415-1-3-1-3-1	F1_Agilent6_20160920_FL_mito_3_SCX_f41.mgf	inter	20909	5	3140.45	1	PAKHGTR	3	160	>NP_080979 GeneID:68375 Ndufa8	765.425	3.96e-15	1.28e-24	DHDMFGYIKLHPEDFPEK	9	87	>NP_077182 GeneID:68197 Ndufc2	2217.02	1.67e-52	5.92e-77	>NP_077182 GeneID:68197 Ndufc2-95->NP_080979 GeneID:68375 Ndufa8-162	NDUFA8	NDUFC2	162	95
301-1-3-1-8-1	F1_Agilent6_20160920_FL_mito_3_SCX_f31.mgf	inter	19361	4	2888.51	3	LKEQEVR	2	151	>NP_079592 GeneID:66046 Ndufb5	900.503	2.61e-29	4.37e-37	ARPEPNPVIEGDLKPAK	14	146	>NP_080979 GeneID:68375 Ndufa8	1830	5.45e-54	7.49e-70	>NP_079592 GeneID:66046 Ndufb5-152->NP_080979 GeneID:68375 Ndufa8-159	NDUFB5	NDUFA8	152	159
345-1-3-1-10-1	F1_Agilent6_20160920_FL_mito_3_SCX_f39.mgf	inter	15589	5	3339.73	3	LKEQEVR	2	151	>NP_079592 GeneID:66046 Ndufb5	900.503	5.53e-25	2.12e-31	ARPEPNPVIEGDLKPAKHGTR	17	146	>NP_080979 GeneID:68375 Ndufa8	2281.23	1.53e-52	2.5e-82	>NP_079592 GeneID:66046 Ndufb5-152->NP_080979 GeneID:68375 Ndufa8-162	NDUFB5	NDUFA8	152	162
248-1-11-1-6-1	F1_Agilent6_20160920_FL_mito_3_SCX_f31.mgf	intra	10550	4	2347.18	5	DKDSIRK	2	112	>NP_079634 GeneID:66108 Ndufa9	860.472	5.44e-16	5.44e-16	AIAQASKEAGVER	7	151	>NP_079634 GeneID:66108 Ndufa9	1328.7	5.4e-53	7.84e-69	>NP_079634 GeneID:66108 Ndufa9-113->NP_079634 GeneID:66108 Ndufa9-157	NDUFA9	NDUFA9	113	157
156-1-13-1-4-1	F1_Agilent6_20160920_FL_mito_3_SCX_f36.mgf	inter	23856	4	2490.34	6	DKDSIRK	2	112	>NP_079634 GeneID:66108 Ndufa9	860.472	5.45e-19	2.4e-23	AGAGAVVPKLSHLPR	9	54	>NP_083548 GeneID:75406 Ndufs7	1471.86	2.56e-53	1.69e-73	>NP_079634 GeneID:66108 Ndufa9-113->NP_083548 GeneID:75406 Ndufs7-62	NDUFA9	NDUFS7	113	62
231-1-4-1-11-1	F1_Agilent6_20160920_FL_mito_3_SCX_f38.mgf	intra	14884	5	2832.39	2	AVGEKEVR	5	185	>NP_079634 GeneID:66108 Ndufa9	886.487	6.35e-39	6.22e-49	FIHVSHLNASMoKSSSK	12	164	>NP_079634 GeneID:66108 Ndufa9	1787.9	3.66e-55	1.5e-77	>NP_079634 GeneID:66108 Ndufa9-175->NP_079634 GeneID:66108 Ndufa9-189	NDUFA9	NDUFA9	189	175
34-1-9-1-6-1	F1_Agilent6_20160920_FL_mito_3_SCX_f33.mgf	intra	28763	4	2623.3	4	KFIWTNHK	1	111	>NP_079827 GeneID:66414 Ndufa12	1072.58	1.6e-27	1.46e-32	IGTLVGEDKYGNK	9	39	>NP_079827 GeneID:66414 Ndufa12	1392.72	2.81e-52	1.07e-69	>NP_079827 GeneID:66414 Ndufa12-111->NP_079827 GeneID:66414 Ndufa12-47	NDUFA12	NDUFA12	111	47
13-1-2-1-1-1	F1_Agilent6_20160920_FL_mito_3_SCX_f27.mgf	inter	47764	4	3592.72	1	IHEWVPPSTPYK	12	138	>NP_079827 GeneID:66414 Ndufa12	1452.74	2.04e-20	1.53e-29	NEKGLLTYTSWEDALSR	3	309	>NP_663493 GeneID:227197 Ndufs1,>NP_001153511 GeneID:227197 Ndufs1,>NP_001153512 GeneID:227197 Ndufs1,>NP_001153510 GeneID:227197 Ndufs1	1981.97	3.5e-33	1.58e-43	>NP_079827 GeneID:66414 Ndufa12-149->NP_663493 GeneID:227197 Ndufs1,>NP_001153511 GeneID:227197 Ndufs1,>NP_001153512 GeneID:227197 Ndufs1,>NP_001153510 GeneID:227197 Ndufs1-311	NDUFA12	NDUFS1	149	311
347-1-8-1-27-1	F1_Agilent6_20160920_FL_mito_3_SCX_f43.mgf	intra	15399	5	2993.48	1	QGRDKVR	5	61	>NP_080263 GeneID:67130 Ndufa6	857.483	5.83e-15	5.83e-15	FFHETETPRPKDFLSK	11	109	>NP_080263 GeneID:67130 Ndufa6	1977.99	3.37e-39	6.42e-62	>NP_080263 GeneID:67130 Ndufa6-119->NP_080263 GeneID:67130 Ndufa6-65	NDUFA6	NDUFA6	65	119
414-1-7-1-27-1	F1_Agilent6_20160920_FL_mito_3_SCX_f40.mgf	intra	21617	6	3711.72	13	EMFMKNAHVTDPR	5	68	>NP_080263 GeneID:67130 Ndufa6	1574.73	4.09e-40	4.02e-44	FFHETETPRPKDFLSK	11	109	>NP_080263 GeneID:67130 Ndufa6	1977.99	1.82e-46	5.65e-64	>NP_080263 GeneID:67130 Ndufa6-119->NP_080263 GeneID:67130 Ndufa6-72	NDUFA6	NDUFA6	72	119
469-1-9-1-7-1	F1_Agilent6_20160920_FL_mito_3_SCX_f40.mgf	intra	12477	5	2590.22	1	QGRDKVR	5	61	>NP_080263 GeneID:67130 Ndufa6	857.483	6.49e-23	6.49e-23	EMFMKNAHVTDPR	5	68	>NP_080263 GeneID:67130 Ndufa6	1574.73	3.23e-44	3.23e-44	>NP_080263 GeneID:67130 Ndufa6-65->NP_080263 GeneID:67130 Ndufa6-72	NDUFA6	NDUFA6	65	72
401-1-34-1-95-1	F1_Agilent6_20160920_FL_mito_3_SCX_f29.mgf	inter	38601	5	4585.2	1	ELEQFTKVTK	7	128	>NP_080960 GeneID:68342 Ndufb10	1221.66	9.51e-22	3.22e-29	QYPYNNLYLERGGDPTKEPEPVVHYDI	17	160	>NP_080337 GeneID:67264 Ndufb8	3205.54	2.71e-48	1.61e-60	>NP_080337 GeneID:67264 Ndufb8-176->NP_080960 GeneID:68342 Ndufb10-134	NDUFB10	NDUFB8	134	176
430-1-2-1-12-1	F1_Agilent6_20160920_FL_mito_3_SCX_f39.mgf	inter	10916	4	2556.34	3	KAARQEAAA	1	168	>NP_080960 GeneID:68342 Ndufb10	914.493	1.72e-12	1.19e-17	ERLIQEGKLDRK	8	113	>NP_080886 GeneID:68194 Ndufb4	1483.85	1.24e-34	9.31e-51	>NP_080886 GeneID:68194 Ndufb4-120->NP_080960 GeneID:68342 Ndufb10-168	NDUFB10	NDUFB4	168	120
7-1-5-1-20-1	F1_Agilent6_20160920_FL_mito_3_SCX_f27.mgf	inter	36043	4	2534.28	2	LDRKFNISY	4	121	>NP_080886 GeneID:68194 Ndufb4	1154.61	6.97e-18	1.63e-23	ELEQFTKVTK	7	128	>NP_080960 GeneID:68342 Ndufb10	1221.66	6.43e-40	3.97e-44	>NP_080886 GeneID:68194 Ndufb4-124->NP_080960 GeneID:68342 Ndufb10-134	NDUFB4	NDUFB10	124	134
152-1-7-1-7-1	F1_Agilent6_20160920_FL_mito_3_SCX_f31.mgf	intra	35846	5	2612.35	5	TLDILKHFPK	6	31	>NP_080890 GeneID:68202 Ndufa5	1210.71	1.15e-30	2.25e-41	LDMVKAEPDVK	5	56	>NP_080890 GeneID:68202 Ndufa5	1243.65	1.24e-36	1.24e-36	>NP_080890 GeneID:68202 Ndufa5-36->NP_080890 GeneID:68202 Ndufa5-60	NDUFA5	NDUFA5	36	60
202-1-5-1-6-1	F1_Agilent6_20160920_FL_mito_3_SCX_f41.mgf	intra	9478	4	2536.22	1	HFPKHAAYR	4	37	>NP_080890 GeneID:68202 Ndufa5	1125.58	3.37e-29	3.1e-39	KYTEQITNEK	1	46	>NP_080890 GeneID:68202 Ndufa5	1252.63	7.43e-53	3.29e-61	>NP_080890 GeneID:68202 Ndufa5-40->NP_080890 GeneID:68202 Ndufa5-46	NDUFA5	NDUFA5	40	46
178-1-3-1-11-1	F1_Agilent6_20160920_FL_mito_3_SCX_f30.mgf	intra	23859	5	2796.37	2	AEPDVKK	6	61	>NP_080890 GeneID:68202 Ndufa5	785.428	4.85e-23	4.85e-23	KTTGLVGLAVCDTPHER	1	7	>NP_080890 GeneID:68202 Ndufa5	1852.95	1.88e-51	2.65e-74	>NP_080890 GeneID:68202 Ndufa5-66->NP_080890 GeneID:68202 Ndufa5-7	NDUFA5	NDUFA5	66	7
39-1-3-1-2-1	F1_Agilent6_20160920_FL_mito_3_SCX_f25.mgf	inter	9324	4	2164.99	4	AEPDVKK	6	61	>NP_080890 GeneID:68202 Ndufa5	785.428	2.09e-10	2.09e-10	KEQESEVDMK	1	42	>NP_659119 GeneID:225887 Ndufs8,>NP_001258372 GeneID:225887 Ndufs8,>NP_001258373 GeneID:225887 Ndufs8	1221.55	1.18e-40	1.18e-40	>NP_080890 GeneID:68202 Ndufa5-66->NP_659119 GeneID:225887 Ndufs8,>NP_001258372 GeneID:225887 Ndufs8,>NP_001258373 GeneID:225887 Ndufs8-42	NDUFA5	NDUFS8	66	42
123-1-2-1-11-1	F1_Agilent6_20160920_FL_mito_3_SCX_f29.mgf	inter	24947	4	3232.51	4	KEQESEVDMK	1	42	>NP_659119 GeneID:225887 Ndufs8,>NP_001258372 GeneID:225887 Ndufs8,>NP_001258373 GeneID:225887 Ndufs8	1221.55	5.05e-36	2.25e-45	KTTGLVGLAVCDTPHER	1	7	>NP_080890 GeneID:68202 Ndufa5	1852.95	2.36e-29	2.22e-48	>NP_080890 GeneID:68202 Ndufa5-7->NP_659119 GeneID:225887 Ndufs8,>NP_001258372 GeneID:225887 Ndufs8,>NP_001258373 GeneID:225887 Ndufs8-42	NDUFS8	NDUFA5	42	7
307-1-2-1-8-1	F1_Agilent6_20160920_FL_mito_3_SCX_f30.mgf	inter	22656	5	2689.33	5	LEAGDKKPETK	6	253	>NP_080964 GeneID:68349 Ndufs3	1214.65	1.68e-35	2.27e-47	MCLVEIEKAPK	8	77	>NP_663493 GeneID:227197 Ndufs1,>NP_001153511 GeneID:227197 Ndufs1,>NP_001153512 GeneID:227197 Ndufs1,>NP_001153510 GeneID:227197 Ndufs1	1316.68	4.89e-53	1.59e-64	>NP_080964 GeneID:68349 Ndufs3-258->NP_663493 GeneID:227197 Ndufs1,>NP_001153511 GeneID:227197 Ndufs1,>NP_001153512 GeneID:227197 Ndufs1,>NP_001153510 GeneID:227197 Ndufs1-84	NDUFS3	NDUFS1	258	84
70-1-2-1-3-1	F1_Agilent6_20160920_FL_mito_3_SCX_f29.mgf	inter	42266	5	3690.8	2	LEAGDKKPETK	6	253	>NP_080964 GeneID:68349 Ndufs3	1214.65	1.06e-19	8.1e-34	VVAACAMPVMKGWNILTNSEK	11	88	>NP_663493 GeneID:227197 Ndufs1,>NP_001153511 GeneID:227197 Ndufs1,>NP_001153512 GeneID:227197 Ndufs1,>NP_001153510 GeneID:227197 Ndufs1	2318.16	7.79e-52	8.18e-66	>NP_080964 GeneID:68349 Ndufs3-258->NP_663493 GeneID:227197 Ndufs1,>NP_001153511 GeneID:227197 Ndufs1,>NP_001153512 GeneID:227197 Ndufs1,>NP_001153510 GeneID:227197 Ndufs1-98	NDUFS3	NDUFS1	258	98
161-1-3-1-3-1	F1_Agilent6_20160920_FL_mito_3_SCX_f43.mgf	intra	7560	6	3636.69	1	AAAHHYGAQCDKTNK	12	27	>NP_080979 GeneID:68375 Ndufa8	1670.76	3.54e-53	9.61e-79	VKTDRPLPENPYHSR	2	131	>NP_080979 GeneID:68375 Ndufa8	1807.93	8.96e-33	7.57e-53	>NP_080979 GeneID:68375 Ndufa8-132->NP_080979 GeneID:68375 Ndufa8-38	NDUFA8	NDUFA8	38	132
22-1-3-1-3-1	F1_Agilent6_20160920_FL_mito_3_SCX_f37.mgf	intra	13724	5	2699.31	2	CLKEGK	3	56	>NP_080979 GeneID:68375 Ndufa8	733.379	2.55e-12	1.79e-16	VKTDRPLPENPYHSR	2	131	>NP_080979 GeneID:68375 Ndufa8	1807.93	6.89e-15	1.27e-35	>NP_080979 GeneID:68375 Ndufa8-132->NP_080979 GeneID:68375 Ndufa8-58	NDUFA8	NDUFA8	58	132
297-1-5-1-4-1	F1_Agilent6_20160920_FL_mito_3_SCX_f39.mgf	intra	4934	5	2562.14	3	CLKEGK	3	56	>NP_080979 GeneID:68375 Ndufa8	733.379	1.45e-24	4.51e-30	AAAHHYGAQCDKTNK	12	27	>NP_080979 GeneID:68375 Ndufa8	1670.76	1.34e-50	2.06e-78	>NP_080979 GeneID:68375 Ndufa8-38->NP_080979 GeneID:68375 Ndufa8-58	NDUFA8	NDUFA8	58	38
104-1-5-1-5-1	F1_Agilent6_20160920_FL_mito_3_SCX_f36.mgf	intra	8000	5	2810.32	3	KVTSVDR	1	45	>NP_081451 GeneID:69702 Ndufaf1	803.45	8.23e-06	1.22e-10	ASQQGKTEEGLQGHDHK	6	52	>NP_081451 GeneID:69702 Ndufaf1	1848.87	0.00065477	3.18e-16	>NP_081451 GeneID:69702 Ndufaf1-45->NP_081451 GeneID:69702 Ndufaf1-57	NDUFAF1	NDUFAF1	45	57
75-1-1-1-4-1	F1_Agilent6_20160920_FL_mito_3_SCX_f39.mgf	intra	29342	5	2663.48	1	LKIWYRR	2	218	>NP_083548 GeneID:75406 Ndufs7	1033.62	6.08e-14	6.08e-14	AGAGAVVPKLSHLPR	9	54	>NP_083548 GeneID:75406 Ndufs7	1471.86	9.17e-34	1.05e-44	>NP_083548 GeneID:75406 Ndufs7-219->NP_083548 GeneID:75406 Ndufs7-62	NDUFS7	NDUFS7	219	62
101-1-7-1-16-1	F1_Agilent6_20160920_FL_mito_3_SCX_f33.mgf	intra	40520	5	3381.59	2	WSFMNKPSDGRPK	6	99	>NP_598427 GeneID:17995 Ndufv1	1548.75	3.18e-38	3.45e-49	GPDWILGEMoKTSGLR	10	72	>NP_598427 GeneID:17995 Ndufv1	1674.84	2.19e-52	5.21e-66	>NP_598427 GeneID:17995 Ndufv1-104->NP_598427 GeneID:17995 Ndufv1-81	NDUFV1	NDUFV1	104	81
127-1-28-1-41-1	F1_Agilent6_20160920_FL_mito_3_SCX_f29.mgf	intra	40874	5	3390.74	3	STDIVKAIAR	6	360	>NP_598427 GeneID:17995 Ndufv1	1072.62	5.19e-48	1.53e-60	FVKGDARPAEIDSLWEISK	3	399	>NP_598427 GeneID:17995 Ndufv1	2160.12	6.83e-51	4.89e-77	>NP_598427 GeneID:17995 Ndufv1-365->NP_598427 GeneID:17995 Ndufv1-401	NDUFV1	NDUFV1	365	401
346-1-6-1-6-1	F1_Agilent6_20160920_FL_mito_3_SCX_f32.mgf	intra	39472	5	3777.62	2	EGVDWMNKVMAR	8	387	>NP_598427 GeneID:17995 Ndufv1	1434.67	1.73e-12	1.73e-12	LIEFYKHESCGQCTPCR	6	370	>NP_598427 GeneID:17995 Ndufv1	2183.96	3.84e-11	5.74e-27	>NP_598427 GeneID:17995 Ndufv1-375->NP_598427 GeneID:17995 Ndufv1-394	NDUFV1	NDUFV1	394	375
427-1-2-1-3-1	F1_Agilent6_20160920_FL_mito_3_SCX_f25.mgf	intra	35716	4	3005.48	2	GWNILTNSEKSK	10	99	>NP_663493 GeneID:227197 Ndufs1,>NP_001153511 GeneID:227197 Ndufs1,>NP_001153512 GeneID:227197 Ndufs1,>NP_001153510 GeneID:227197 Ndufs1	1375.71	1.96e-37	1.32e-49	APKVVAACAMPVMK	3	85	>NP_663493 GeneID:227197 Ndufs1,>NP_001153511 GeneID:227197 Ndufs1,>NP_001153512 GeneID:227197 Ndufs1,>NP_001153510 GeneID:227197 Ndufs1	1471.77	1.6e-54	1.61e-72	>NP_663493 GeneID:227197 Ndufs1,>NP_001153511 GeneID:227197 Ndufs1,>NP_001153512 GeneID:227197 Ndufs1,>NP_001153510 GeneID:227197 Ndufs1-108->NP_663493 GeneID:227197 Ndufs1,>NP_001153511 GeneID:227197 Ndufs1,>NP_001153512 GeneID:227197 Ndufs1,>NP_001153510 GeneID:227197 Ndufs1-87	NDUFS1	NDUFS1	108	87
201-1-8-1-3-1	F1_Agilent6_20160920_FL_mito_3_SCX_f26.mgf	intra	39231	4	2850.4	1	MCLVEIEKAPK	8	77	>NP_663493 GeneID:227197 Ndufs1,>NP_001153511 GeneID:227197 Ndufs1,>NP_001153512 GeneID:227197 Ndufs1,>NP_001153510 GeneID:227197 Ndufs1	1316.68	1.97e-44	3.34e-59	GWNILTNSEKSK	10	99	>NP_663493 GeneID:227197 Ndufs1,>NP_001153511 GeneID:227197 Ndufs1,>NP_001153512 GeneID:227197 Ndufs1,>NP_001153510 GeneID:227197 Ndufs1	1375.71	4.75e-50	2.01e-54	>NP_663493 GeneID:227197 Ndufs1,>NP_001153511 GeneID:227197 Ndufs1,>NP_001153512 GeneID:227197 Ndufs1,>NP_001153510 GeneID:227197 Ndufs1-108->NP_663493 GeneID:227197 Ndufs1,>NP_001153511 GeneID:227197 Ndufs1,>NP_001153512 GeneID:227197 Ndufs1,>NP_001153510 GeneID:227197 Ndufs1-84	NDUFS1	NDUFS1	84	108
53-2-5-1-1-1	F1_Agilent6_20160920_FL_mito_3_SCX_f35.mgf	intra	20572	4	2506.21	1	ASQTMAKCVK	7	703	>NP_663493 GeneID:227197 Ndufs1,>NP_001153511 GeneID:227197 Ndufs1,>NP_001153512 GeneID:227197 Ndufs1,>NP_001153510 GeneID:227197 Ndufs1	1122.55	5.93e-20	9.63e-27	TRFAYDGLKR	9	290	>NP_663493 GeneID:227197 Ndufs1,>NP_001153511 GeneID:227197 Ndufs1,>NP_001153512 GeneID:227197 Ndufs1,>NP_001153510 GeneID:227197 Ndufs1	1225.66	7.54e-18	6.77e-24	>NP_663493 GeneID:227197 Ndufs1,>NP_001153511 GeneID:227197 Ndufs1,>NP_001153512 GeneID:227197 Ndufs1,>NP_001153510 GeneID:227197 Ndufs1-298->NP_663493 GeneID:227197 Ndufs1,>NP_001153511 GeneID:227197 Ndufs1,>NP_001153512 GeneID:227197 Ndufs1,>NP_001153510 GeneID:227197 Ndufs1-709	NDUFS1	NDUFS1	709	298
285-1-2-1-12-1	F1_Agilent6_20160920_FL_mito_4_SCX_f34.mgf	inter	5967	4	1635.86	4	AGKVPK	3	209	>NP_082664 GeneID:72900 Ndufv2,>NP_001265344 GeneID:72900 Ndufv2	598.38	2.38e-07	1.19e-13	EKELHPK	2	45	>NP_001077360 GeneID:78330 Ndufv3,>NP_084363 GeneID:78330 Ndufv3	879.481	4.56e-13	4.56e-13	>NP_001077360 GeneID:78330 Ndufv3,>NP_084363 GeneID:78330 Ndufv3-46->NP_082664 GeneID:72900 Ndufv2,>NP_001265344 GeneID:72900 Ndufv2-211	NDUFV2	NDUFV3	211	46
88-1-5-1-16-1	F1_Agilent6_20160920_FL_mito_4_SCX_f24.mgf	inter	16238	4	2844.43	3	VPKPGPR	3	212	>NP_082664 GeneID:72900 Ndufv2,>NP_001265344 GeneID:72900 Ndufv2	749.455	1.48e-10	2.6e-16	TQSVLKEPEPTDTTTYK	6	52	>NP_001077360 GeneID:78330 Ndufv3	1936.96	4.85e-52	3.81e-61	>NP_001077360 GeneID:78330 Ndufv3-57->NP_082664 GeneID:72900 Ndufv2,>NP_001265344 GeneID:72900 Ndufv2-214	NDUFV2	NDUFV3	214	57
394-1-27-1-14-1	F1_Agilent6_20160920_FL_mito_4_SCX_f41.mgf	inter	22504	5	4186.15	1	FFHETETPRPKDFLSK	11	109	>NP_080263 GeneID:67130 Ndufa6	1977.99	0.120969	3.08e-16	LDITTLTGVPEEHIKTRK	15	59	>NP_035017 GeneID:17993 Ndufs4	2050.14	5.11e-09	7.58e-20	>NP_035017 GeneID:17993 Ndufs4-73->NP_080263 GeneID:67130 Ndufa6-119	NDUFA6	NDUFS4	119	73
315-1-1-1-7-1	F1_Agilent6_20160920_FL_mito_4_SCX_f37.mgf	inter	23696	5	4837.06	1	FYDDPKSNDGNSYR	6	117	>NP_077159 GeneID:67273 Ndufa10	1676.71	1.17e-13	1.17e-13	KRQREPTMQWQEDPEPEDENVYAK	1	44	>NP_062308 GeneID:104130 Ndufb11	3002.38	1.5e-15	4.28e-32	>NP_062308 GeneID:104130 Ndufb11-44->NP_077159 GeneID:67273 Ndufa10-122	NDUFA10	NDUFB11	122	44
172-1-2-1-22-1	F1_Agilent6_20160920_FL_mito_4_SCX_f28.mgf	inter	31944	5	3341.73	1	LEAGDKKPETK	6	253	>NP_080964 GeneID:68349 Ndufs3	1214.65	8.93e-22	1.61e-33	EVVPPSIIMSSQKALVSGK	13	62	>NP_075691 GeneID:66416 Ndufa7	1969.09	9.41e-53	7.52e-60	>NP_075691 GeneID:66416 Ndufa7-74->NP_080964 GeneID:68349 Ndufs3-258	NDUFS3	NDUFA7	258	74
150-1-8-1-27-1	F1_Agilent6_20160920_FL_mito_4_SCX_f35.mgf	inter	29075	5	3519.74	1	GIVNATKDPDAVGK	7	248	>NP_079634 GeneID:66108 Ndufa9	1383.74	3.85e-33	3.85e-33	FFHETETPRPKDFLSK	11	109	>NP_080263 GeneID:67130 Ndufa6	1977.99	1.72e-25	2.33e-37	>NP_079634 GeneID:66108 Ndufa9-254->NP_080263 GeneID:67130 Ndufa6-119	NDUFA9	NDUFA6	254	119
412-1-3-1-8-1	F1_Agilent6_20160920_FL_mito_4_SCX_f30.mgf	inter	21639	5	2689.34	1	LEAGDKKPETK	7	253	>NP_080964 GeneID:68349 Ndufs3	1214.65	7.36e-38	1.37e-51	MCLVEIEKAPK	8	77	>NP_663493 GeneID:227197 Ndufs1,>NP_001153511 GeneID:227197 Ndufs1,>NP_001153512 GeneID:227197 Ndufs1,>NP_001153510 GeneID:227197 Ndufs1	1316.68	7.11e-49	1.79e-59	>NP_080964 GeneID:68349 Ndufs3-259->NP_663493 GeneID:227197 Ndufs1,>NP_001153511 GeneID:227197 Ndufs1,>NP_001153512 GeneID:227197 Ndufs1,>NP_001153510 GeneID:227197 Ndufs1-84	NDUFS3	NDUFS1	259	84
423-1-3-1-4-1	F1_Agilent6_20160920_FL_mito_4_SCX_f29.mgf	inter	40220	5	3690.81	7	LEAGDKKPETK	7	253	>NP_080964 GeneID:68349 Ndufs3	1214.65	3.27e-24	1.71e-34	VVAACAMPVMKGWNILTNSEK	11	88	>NP_663493 GeneID:227197 Ndufs1,>NP_001153511 GeneID:227197 Ndufs1,>NP_001153512 GeneID:227197 Ndufs1,>NP_001153510 GeneID:227197 Ndufs1	2318.16	3.29e-52	2.58e-65	>NP_080964 GeneID:68349 Ndufs3-259->NP_663493 GeneID:227197 Ndufs1,>NP_001153511 GeneID:227197 Ndufs1,>NP_001153512 GeneID:227197 Ndufs1,>NP_001153510 GeneID:227197 Ndufs1-98	NDUFS3	NDUFS1	259	98
