# Supplementary material for: Selective cross‐linking of coinciding protein assemblies by in‐gel cross‐linking mass spectrometry
Source: EMBO J. 2021 Jan 18;40(4):e106174. doi: 10.15252/embj.2020106174 (PMC7883291; doi:10.15252/embj.2020106174)
Supplement: Supplementary file 8 — Dataset EV4 [file EMBJ-40-e106174-s008.xlsx]

## Sheet: Legend
Dataset EV4 – Identified cross-links of C5, C6 and C5b6 by IGX-MS and in-solution XL-MS of C6.
Tab no	Description
1	IGX-MS of C5, C6 and C5b6
2	In-solution XL-MS of C6

## Sheet: 1
	C5 (PDB ID: 3CU7)					C6 (PDB ID: 3T5O)					C5b6 (PDB ID: 4A5W)
No.	Protein A	Protein B	Position A	Position B	Cα-Cα distance1	Protein A	Protein B	Position A	Position B	Cα-Cα distance2	Protein A	Protein B	Position A	Position B	Cα-Cα distance3
1	CO5_HUMAN Complement C5	CO5_HUMAN Complement C5	113	62	12.2562	CO6_HUMAN Complement component C6	CO6_HUMAN Complement component C6	134	222	47.55	CO5_HUMAN Complement C5	CO5_HUMAN Complement C5	113	62	15.8768
2	CO5_HUMAN Complement C5	CO5_HUMAN Complement C5	153	508	14.593	CO6_HUMAN Complement component C6	CO6_HUMAN Complement component C6	134	309	59.6026	CO5_HUMAN Complement C5	CO5_HUMAN Complement C5	202	617	18.9337
3	CO5_HUMAN Complement C5	CO5_HUMAN Complement C5	202	617	23.222	CO6_HUMAN Complement component C6	CO6_HUMAN Complement component C6	134	405	61.5164	CO5_HUMAN Complement C5	CO5_HUMAN Complement C5	276	617	19.6369
4	CO5_HUMAN Complement C5	CO5_HUMAN Complement C5	202	618	23.3719	CO6_HUMAN Complement component C6	CO6_HUMAN Complement component C6	134	503	20.4064	CO5_HUMAN Complement C5	CO5_HUMAN Complement C5	517	489	13.8909
5	CO5_HUMAN Complement C5	CO5_HUMAN Complement C5	276	617	15.4665	CO6_HUMAN Complement component C6	CO6_HUMAN Complement component C6	141	222	37.8296	CO5_HUMAN Complement C5	CO5_HUMAN Complement C5	517	495	7.75003
6	CO5_HUMAN Complement C5	CO5_HUMAN Complement C5	682	882	60.8055	CO6_HUMAN Complement component C6	CO6_HUMAN Complement component C6	141	503	23.0353	CO5_HUMAN Complement C5	CO5_HUMAN Complement C5	879	1603	26.0001
7	CO5_HUMAN Complement C5	CO5_HUMAN Complement C5	682	691	20.2394	CO6_HUMAN Complement component C6	CO6_HUMAN Complement component C6	155	141	13.3426	CO5_HUMAN Complement C5	CO5_HUMAN Complement C5	935	974	11.475
8	CO5_HUMAN Complement C5	CO5_HUMAN Complement C5	682	974	62.061	CO6_HUMAN Complement component C6	CO6_HUMAN Complement component C6	155	177	9.64505	CO5_HUMAN Complement C5	CO5_HUMAN Complement C5	970	1320	23.0083
9	CO5_HUMAN Complement C5	CO5_HUMAN Complement C5	689	696	7.62804	CO6_HUMAN Complement component C6	CO6_HUMAN Complement component C6	155	219	16.9087	CO5_HUMAN Complement C5	CO5_HUMAN Complement C5	970	1518	17.471
10	CO5_HUMAN Complement C5	CO5_HUMAN Complement C5	689	681	15.0238	CO6_HUMAN Complement component C6	CO6_HUMAN Complement component C6	155	222	27.0052	CO5_HUMAN Complement C5	CO5_HUMAN Complement C5	1235	1128	22.604
11	CO5_HUMAN Complement C5	CO5_HUMAN Complement C5	691	681	21.028	CO6_HUMAN Complement component C6	CO6_HUMAN Complement component C6	155	309	66.5813	CO5_HUMAN Complement C5	CO5_HUMAN Complement C5	1128	1154	26.6563
12	CO5_HUMAN Complement C5	CO5_HUMAN Complement C5	726	682	17.7203	CO6_HUMAN Complement component C6	CO6_HUMAN Complement component C6	155	405	55.1472	CO5_HUMAN Complement C5	CO5_HUMAN Complement C5	1219	1154	33.5795
13	CO5_HUMAN Complement C5	CO5_HUMAN Complement C5	755	682	12.5473	CO6_HUMAN Complement component C6	CO6_HUMAN Complement component C6	155	503	29.6566	CO5_HUMAN Complement C5	CO5_HUMAN Complement C5	1219	1213	14.1906
14	CO5_HUMAN Complement C5	CO5_HUMAN Complement C5	762	682	24.6979	CO6_HUMAN Complement component C6	CO6_HUMAN Complement component C6	177	222	24.1581	CO5_HUMAN Complement C5	CO5_HUMAN Complement C5	1229	1213	11.7245
15	CO5_HUMAN Complement C5	CO5_HUMAN Complement C5	842	935	31.3061	CO6_HUMAN Complement component C6	CO6_HUMAN Complement component C6	177	405	54.6829	CO5_HUMAN Complement C5	CO5_HUMAN Complement C5	1229	1219	12.9254
16	CO5_HUMAN Complement C5	CO5_HUMAN Complement C5	842	957	50.0805	CO6_HUMAN Complement component C6	CO6_HUMAN Complement component C6	177	412	54.6882	CO5_HUMAN Complement C5	CO5_HUMAN Complement C5	1235	1219	17.0238
17	CO5_HUMAN Complement C5	CO5_HUMAN Complement C5	879	1518	26.9805	CO6_HUMAN Complement component C6	CO6_HUMAN Complement component C6	177	415	64.235	CO5_HUMAN Complement C5	CO5_HUMAN Complement C5	1272	1219	10.928
18	CO5_HUMAN Complement C5	CO5_HUMAN Complement C5	882	974	38.1654	CO6_HUMAN Complement component C6	CO6_HUMAN Complement component C6	183	177	13.9651	CO5_HUMAN Complement C5	CO5_HUMAN Complement C5	1380	1518	16.3883
19	CO5_HUMAN Complement C5	CO5_HUMAN Complement C5	935	974	11.5928	CO6_HUMAN Complement component C6	CO6_HUMAN Complement component C6	183	222	13.8338	CO5_HUMAN Complement C5	CO5_HUMAN Complement C5	1380	1554	39.3979
20	CO5_HUMAN Complement C5	CO5_HUMAN Complement C5	957	974	18.4804	CO6_HUMAN Complement component C6	CO6_HUMAN Complement component C6	219	177	16.2672	CO5_HUMAN Complement C5	CO5_HUMAN Complement C5	1409	1518	24.9343
21	CO5_HUMAN Complement C5	CO5_HUMAN Complement C5	957	882	55.8749	CO6_HUMAN Complement component C6	CO6_HUMAN Complement component C6	300	177	56.1565	CO5_HUMAN Complement C5	CO5_HUMAN Complement C5	1526	970	15.8711
22	CO5_HUMAN Complement C5	CO5_HUMAN Complement C5	935	957	23.6022	CO6_HUMAN Complement component C6	CO6_HUMAN Complement component C6	300	222	42.2804	CO5_HUMAN Complement C5	CO5_HUMAN Complement C5	1549	1400	42.18
23	CO5_HUMAN Complement C5	CO5_HUMAN Complement C5	970	957	28.503	CO6_HUMAN Complement component C6	CO6_HUMAN Complement component C6	300	309	15.2577	CO5_HUMAN Complement C5	CO5_HUMAN Complement C5	1549	1622	15.3461
24	CO5_HUMAN Complement C5	CO5_HUMAN Complement C5	974	681	65.243	CO6_HUMAN Complement component C6	CO6_HUMAN Complement component C6	300	415	37.6195	CO5_HUMAN Complement C5	CO5_HUMAN Complement C5	1554	1622	9.78986
25	CO5_HUMAN Complement C5	CO5_HUMAN Complement C5	1219	1213	15.1405	CO6_HUMAN Complement component C6	CO6_HUMAN Complement component C6	308	222	51.9694	CO5_HUMAN Complement C5	CO5_HUMAN Complement C5	1602	1613	15.0579
26	CO5_HUMAN Complement C5	CO5_HUMAN Complement C5	1219	1518	54.3965	CO6_HUMAN Complement component C6	CO6_HUMAN Complement component C6	308	318	28.1511	CO5_HUMAN Complement C5	CO5_HUMAN Complement C5	1603	882	26.953
27	CO5_HUMAN Complement C5	CO5_HUMAN Complement C5	1219	957	17.907	CO6_HUMAN Complement component C6	CO6_HUMAN Complement component C6	309	177	69.663	CO5_HUMAN Complement C5	CO5_HUMAN Complement C5	1613	1518	24.1873
28	CO5_HUMAN Complement C5	CO5_HUMAN Complement C5	1219	1327	31.2604	CO6_HUMAN Complement component C6	CO6_HUMAN Complement component C6	309	222	52.6228	CO5_HUMAN Complement C5	CO5_HUMAN Complement C5	1613	1578	9.41788
29	CO5_HUMAN Complement C5	CO5_HUMAN Complement C5	1229	1219	12.9268	CO6_HUMAN Complement component C6	CO6_HUMAN Complement component C6	309	318	28.0729	CO5_HUMAN Complement C5	CO5_HUMAN Complement C5	1622	1603	15.6404
30	CO5_HUMAN Complement C5	CO5_HUMAN Complement C5	1229	1213	12.1695	CO6_HUMAN Complement component C6	CO6_HUMAN Complement component C6	309	405	28.1975	CO6_HUMAN Complement component C6	CO6_HUMAN Complement component C6	134	222	38.2761
31	CO5_HUMAN Complement C5	CO5_HUMAN Complement C5	1235	1219	15.1813	CO6_HUMAN Complement component C6	CO6_HUMAN Complement component C6	309	415	34.1012	CO6_HUMAN Complement component C6	CO6_HUMAN Complement component C6	141	222	38.281
32	CO5_HUMAN Complement C5	CO5_HUMAN Complement C5	1235	1213	16.5175	CO6_HUMAN Complement component C6	CO6_HUMAN Complement component C6	330	177	26.9942	CO6_HUMAN Complement component C6	CO6_HUMAN Complement component C6	155	177	9.46907
33	CO5_HUMAN Complement C5	CO5_HUMAN Complement C5	1518	935	28.7201	CO6_HUMAN Complement component C6	CO6_HUMAN Complement component C6	330	222	23.9872	CO6_HUMAN Complement component C6	CO6_HUMAN Complement component C6	155	219	15.6085
34	CO5_HUMAN Complement C5	CO5_HUMAN Complement C5	1518	1400	25.8938	CO6_HUMAN Complement component C6	CO6_HUMAN Complement component C6	330	309	50.4527	CO6_HUMAN Complement component C6	CO6_HUMAN Complement component C6	155	222	25.7324
35	CO5_HUMAN Complement C5	CO5_HUMAN Complement C5	1549	935	42.5698	CO6_HUMAN Complement component C6	CO6_HUMAN Complement component C6	330	318	31.9754	CO6_HUMAN Complement component C6	CO6_HUMAN Complement component C6	177	222	23.7097
36	CO5_HUMAN Complement C5	CO5_HUMAN Complement C5	1554	935	39.1635	CO6_HUMAN Complement component C6	CO6_HUMAN Complement component C6	330	412	46.5008	CO6_HUMAN Complement component C6	CO6_HUMAN Complement component C6	177	405	54.7902
37	CO5_HUMAN Complement C5	CO5_HUMAN Complement C5	1603	1518	18.9601	CO6_HUMAN Complement component C6	CO6_HUMAN Complement component C6	330	503	18.0964	CO6_HUMAN Complement component C6	CO6_HUMAN Complement component C6	177	412	55.5405
38	CO5_HUMAN Complement C5	CO5_HUMAN Complement C5	1603	882	15.963	CO6_HUMAN Complement component C6	CO6_HUMAN Complement component C6	397	222	39.0646	CO6_HUMAN Complement component C6	CO6_HUMAN Complement component C6	177	415	63.4886
39	CO5_HUMAN Complement C5	CO5_HUMAN Complement C5	1613	1578	10.4089	CO6_HUMAN Complement component C6	CO6_HUMAN Complement component C6	397	405	12.2519	CO6_HUMAN Complement component C6	CO6_HUMAN Complement component C6	183	177	14.3526
40	CO5_HUMAN Complement C5	CO5_HUMAN Complement C5	1613	1518	25.6986	CO6_HUMAN Complement component C6	CO6_HUMAN Complement component C6	397	413	19.4105	CO6_HUMAN Complement component C6	CO6_HUMAN Complement component C6	183	222	13.1509
41	CO5_HUMAN Complement C5	CO5_HUMAN Complement C5	1613	882	28.9436	CO6_HUMAN Complement component C6	CO6_HUMAN Complement component C6	397	415	17.3556	CO6_HUMAN Complement component C6	CO6_HUMAN Complement component C6	219	177	15.8705
42	CO5_HUMAN Complement C5	CO5_HUMAN Complement C5	1622	1603	17.6747	CO6_HUMAN Complement component C6	CO6_HUMAN Complement component C6	397	503	49.1578	CO6_HUMAN Complement component C6	CO6_HUMAN Complement component C6	222	405	33.2989
43						CO6_HUMAN Complement component C6	CO6_HUMAN Complement component C6	405	222	32.3699	CO6_HUMAN Complement component C6	CO6_HUMAN Complement component C6	251	222	31.326
44						CO6_HUMAN Complement component C6	CO6_HUMAN Complement component C6	412	222	31.5251	CO6_HUMAN Complement component C6	CO6_HUMAN Complement component C6	300	309	15.0275
45						CO6_HUMAN Complement component C6	CO6_HUMAN Complement component C6	412	405	8.95876	CO6_HUMAN Complement component C6	CO6_HUMAN Complement component C6	309	222	52.7262
46						CO6_HUMAN Complement component C6	CO6_HUMAN Complement component C6	412	415	10.7882	CO6_HUMAN Complement component C6	CO6_HUMAN Complement component C6	309	318	27.6668
47						CO6_HUMAN Complement component C6	CO6_HUMAN Complement component C6	413	177	58.3935	CO6_HUMAN Complement component C6	CO6_HUMAN Complement component C6	309	405	28.3159
48						CO6_HUMAN Complement component C6	CO6_HUMAN Complement component C6	413	405	9.32715	CO6_HUMAN Complement component C6	CO6_HUMAN Complement component C6	330	309	52.3693
49						CO6_HUMAN Complement component C6	CO6_HUMAN Complement component C6	415	222	40.6993	CO6_HUMAN Complement component C6	CO6_HUMAN Complement component C6	397	405	12.1431
50						CO6_HUMAN Complement component C6	CO6_HUMAN Complement component C6	415	405	12.0678	CO6_HUMAN Complement component C6	CO6_HUMAN Complement component C6	397	412	19.9745
51						CO6_HUMAN Complement component C6	CO6_HUMAN Complement component C6	424	397	16.0487	CO6_HUMAN Complement component C6	CO6_HUMAN Complement component C6	397	415	15.8047
52						CO6_HUMAN Complement component C6	CO6_HUMAN Complement component C6	424	405	21.6982	CO6_HUMAN Complement component C6	CO6_HUMAN Complement component C6	405	415	10.5342
53						CO6_HUMAN Complement component C6	CO6_HUMAN Complement component C6	424	412	27.504	CO6_HUMAN Complement component C6	CO6_HUMAN Complement component C6	412	222	33.25
54						CO6_HUMAN Complement component C6	CO6_HUMAN Complement component C6	424	413	24.8202	CO6_HUMAN Complement component C6	CO6_HUMAN Complement component C6	412	405	8.79984
55						CO6_HUMAN Complement component C6	CO6_HUMAN Complement component C6	424	415	20.2348	CO6_HUMAN Complement component C6	CO6_HUMAN Complement component C6	412	415	9.56358
56						CO6_HUMAN Complement component C6	CO6_HUMAN Complement component C6	428	177	73.1993	CO6_HUMAN Complement component C6	CO6_HUMAN Complement component C6	413	177	57.619
57						CO6_HUMAN Complement component C6	CO6_HUMAN Complement component C6	428	397	18.4738	CO6_HUMAN Complement component C6	CO6_HUMAN Complement component C6	413	405	6.69352
58						CO6_HUMAN Complement component C6	CO6_HUMAN Complement component C6	428	405	20.8828	CO6_HUMAN Complement component C6	CO6_HUMAN Complement component C6	415	406	9.21833
59						CO6_HUMAN Complement component C6	CO6_HUMAN Complement component C6	428	412	26.3294	CO6_HUMAN Complement component C6	CO6_HUMAN Complement component C6	424	405	21.4915
60						CO6_HUMAN Complement component C6	CO6_HUMAN Complement component C6	428	415	20.9014	CO6_HUMAN Complement component C6	CO6_HUMAN Complement component C6	424	413	23.2237
61						CO6_HUMAN Complement component C6	CO6_HUMAN Complement component C6	428	503	62.3033	CO6_HUMAN Complement component C6	CO6_HUMAN Complement component C6	424	415	19.8563
62						CO6_HUMAN Complement component C6	CO6_HUMAN Complement component C6	428	605	52.8463	CO6_HUMAN Complement component C6	CO6_HUMAN Complement component C6	428	397	19.1028
63						CO6_HUMAN Complement component C6	CO6_HUMAN Complement component C6	439	309	12.664	CO6_HUMAN Complement component C6	CO6_HUMAN Complement component C6	428	405	20.9823
64						CO6_HUMAN Complement component C6	CO6_HUMAN Complement component C6	439	412	26.104	CO6_HUMAN Complement component C6	CO6_HUMAN Complement component C6	428	413	22.935
65						CO6_HUMAN Complement component C6	CO6_HUMAN Complement component C6	439	413	25.7661	CO6_HUMAN Complement component C6	CO6_HUMAN Complement component C6	428	415	20.8698
66						CO6_HUMAN Complement component C6	CO6_HUMAN Complement component C6	439	503	47.4871	CO6_HUMAN Complement component C6	CO6_HUMAN Complement component C6	439	412	26.697
67						CO6_HUMAN Complement component C6	CO6_HUMAN Complement component C6	459	309	17.1572	CO6_HUMAN Complement component C6	CO6_HUMAN Complement component C6	459	412	24.8625
68						CO6_HUMAN Complement component C6	CO6_HUMAN Complement component C6	459	412	25.9315	CO6_HUMAN Complement component C6	CO6_HUMAN Complement component C6	459	415	26.7695
69						CO6_HUMAN Complement component C6	CO6_HUMAN Complement component C6	459	413	25.2657	CO6_HUMAN Complement component C6	CO6_HUMAN Complement component C6	459	509	50.4734
70						CO6_HUMAN Complement component C6	CO6_HUMAN Complement component C6	459	415	25.9261	CO6_HUMAN Complement component C6	CO6_HUMAN Complement component C6	503	177	38.4576
71						CO6_HUMAN Complement component C6	CO6_HUMAN Complement component C6	459	509	48.33	CO6_HUMAN Complement component C6	CO6_HUMAN Complement component C6	509	503	9.68884
72						CO6_HUMAN Complement component C6	CO6_HUMAN Complement component C6	459	923	139.142	CO6_HUMAN Complement component C6	CO6_HUMAN Complement component C6	734	770	13.1562
73						CO6_HUMAN Complement component C6	CO6_HUMAN Complement component C6	503	222	39.6713	CO6_HUMAN Complement component C6	CO6_HUMAN Complement component C6	763	770	11.7702
74						CO6_HUMAN Complement component C6	CO6_HUMAN Complement component C6	503	309	49.3168	CO6_HUMAN Complement component C6	CO6_HUMAN Complement component C6	899	923	8.87532
75						CO6_HUMAN Complement component C6	CO6_HUMAN Complement component C6	503	412	57.127	CO6_HUMAN Complement component C6	CO6_HUMAN Complement component C6	907	923	14.3435
76						CO6_HUMAN Complement component C6	CO6_HUMAN Complement component C6	503	415	62.4868	CO6_HUMAN Complement component C6	CO6_HUMAN Complement component C6	907	931	9.51289
77						CO6_HUMAN Complement component C6	CO6_HUMAN Complement component C6	509	177	45.998	CO5_HUMAN Complement C5	CO6_HUMAN Complement component C6	113	605	55.8439
78						CO6_HUMAN Complement component C6	CO6_HUMAN Complement component C6	509	222	42.9282	CO5_HUMAN Complement C5	CO6_HUMAN Complement component C6	1163	222	87.6274
79						CO6_HUMAN Complement component C6	CO6_HUMAN Complement component C6	509	405	48.0108	CO5_HUMAN Complement C5	CO6_HUMAN Complement component C6	1219	503	18.1735
80						CO6_HUMAN Complement component C6	CO6_HUMAN Complement component C6	509	503	9.81958	CO5_HUMAN Complement C5	CO6_HUMAN Complement component C6	1219	509	25.0727
81						CO6_HUMAN Complement component C6	CO6_HUMAN Complement component C6	605	412	57.5206	CO5_HUMAN Complement C5	CO6_HUMAN Complement component C6	1229	503	21.9777
82						CO6_HUMAN Complement component C6	CO6_HUMAN Complement component C6	706	177	54.8302	CO5_HUMAN Complement C5	CO6_HUMAN Complement component C6	1229	509	24.1679
83						CO6_HUMAN Complement component C6	CO6_HUMAN Complement component C6	706	415	117.987	CO5_HUMAN Complement C5	CO6_HUMAN Complement component C6	1235	503	19.7645
84						CO6_HUMAN Complement component C6	CO6_HUMAN Complement component C6	734	770	17.5573	CO5_HUMAN Complement C5	CO6_HUMAN Complement component C6	1235	509	20.5677
85						CO6_HUMAN Complement component C6	CO6_HUMAN Complement component C6	763	770	16.1272	CO5_HUMAN Complement C5	CO6_HUMAN Complement component C6	1613	134	113.507
86						CO6_HUMAN Complement component C6	CO6_HUMAN Complement component C6	872	177	93.5036
87						CO6_HUMAN Complement component C6	CO6_HUMAN Complement component C6	899	923	9.39411
88						CO6_HUMAN Complement component C6	CO6_HUMAN Complement component C6	907	177	98.1395
89						CO6_HUMAN Complement component C6	CO6_HUMAN Complement component C6	907	923	14.4942
90						CO6_HUMAN Complement component C6	CO6_HUMAN Complement component C6	907	931	9.21309
91						CO6_HUMAN Complement component C6	CO6_HUMAN Complement component C6	923	177	84.7169
92						CO6_HUMAN Complement component C6	CO6_HUMAN Complement component C6	923	309	144.494
93						CO6_HUMAN Complement component C6	CO6_HUMAN Complement component C6	923	503	103.26
*Cross-links identified in two of three replicates
1 Plotted onto PDB ID: 3CU7
2 Plotted onto PDB ID: 3T5O
3 Plotted onto PDB ID: 4A5W

## Sheet: 2
Dataset EV4 – Identified cross-links of C5, C6 and C5b6 by IGX-MS and in-solution XL-MS of C6
C6 (PDB ID: 3T5O)							*Cross-links identified in two of three replicates
Protein A	Protein B	Position A	Position B	Cα-Cα distance2			2 Plotted onto PDB ID: 3T5O
CO6_HUMAN Complement component C6	CO6_HUMAN Complement component C6	134	156	9.64505
CO6_HUMAN Complement component C6	CO6_HUMAN Complement component C6	156	201	24.1581
CO6_HUMAN Complement component C6	CO6_HUMAN Complement component C6	162	156	13.9651
CO6_HUMAN Complement component C6	CO6_HUMAN Complement component C6	162	685	67.9695
CO6_HUMAN Complement component C6	CO6_HUMAN Complement component C6	162	201	13.8338
CO6_HUMAN Complement component C6	CO6_HUMAN Complement component C6	198	156	16.2672
CO6_HUMAN Complement component C6	CO6_HUMAN Complement component C6	198	309	16.7028
CO6_HUMAN Complement component C6	CO6_HUMAN Complement component C6	230	275	22.9275
CO6_HUMAN Complement component C6	CO6_HUMAN Complement component C6	230	376	9.29916
CO6_HUMAN Complement component C6	CO6_HUMAN Complement component C6	275	438	23.9101
CO6_HUMAN Complement component C6	CO6_HUMAN Complement component C6	275	418	18.493
CO6_HUMAN Complement component C6	CO6_HUMAN Complement component C6	279	438	20.5111
CO6_HUMAN Complement component C6	CO6_HUMAN Complement component C6	279	288	15.2577
CO6_HUMAN Complement component C6	CO6_HUMAN Complement component C6	279	418	14.4232
CO6_HUMAN Complement component C6	CO6_HUMAN Complement component C6	309	113	32.3982
CO6_HUMAN Complement component C6	CO6_HUMAN Complement component C6	319	902	95.337
CO6_HUMAN Complement component C6	CO6_HUMAN Complement component C6	319	113	14.0698
CO6_HUMAN Complement component C6	CO6_HUMAN Complement component C6	384	297	10.9348
CO6_HUMAN Complement component C6	CO6_HUMAN Complement component C6	391	384	8.95876
CO6_HUMAN Complement component C6	CO6_HUMAN Complement component C6	391	297	17.2604
CO6_HUMAN Complement component C6	CO6_HUMAN Complement component C6	391	394	10.7882
CO6_HUMAN Complement component C6	CO6_HUMAN Complement component C6	394	384	12.0678
CO6_HUMAN Complement component C6	CO6_HUMAN Complement component C6	403	394	20.2348
CO6_HUMAN Complement component C6	CO6_HUMAN Complement component C6	403	288	19.1641
CO6_HUMAN Complement component C6	CO6_HUMAN Complement component C6	407	287	20.8607
CO6_HUMAN Complement component C6	CO6_HUMAN Complement component C6	407	418	15.5324
CO6_HUMAN Complement component C6	CO6_HUMAN Complement component C6	407	288	19.267
CO6_HUMAN Complement component C6	CO6_HUMAN Complement component C6	418	287	11.9541
CO6_HUMAN Complement component C6	CO6_HUMAN Complement component C6	418	288	12.664
CO6_HUMAN Complement component C6	CO6_HUMAN Complement component C6	418	438	7.26181
CO6_HUMAN Complement component C6	CO6_HUMAN Complement component C6	438	391	25.9314
CO6_HUMAN Complement component C6	CO6_HUMAN Complement component C6	438	287	16.2403
CO6_HUMAN Complement component C6	CO6_HUMAN Complement component C6	438	297	23.2225
CO6_HUMAN Complement component C6	CO6_HUMAN Complement component C6	438	288	17.1572
CO6_HUMAN Complement component C6	CO6_HUMAN Complement component C6	438	394	25.9261
CO6_HUMAN Complement component C6	CO6_HUMAN Complement component C6	438	407	13.2212
CO6_HUMAN Complement component C6	CO6_HUMAN Complement component C6	438	902	139.142
CO6_HUMAN Complement component C6	CO6_HUMAN Complement component C6	446	391	15.2266
CO6_HUMAN Complement component C6	CO6_HUMAN Complement component C6	488	482	9.81958
CO6_HUMAN Complement component C6	CO6_HUMAN Complement component C6	638	156	32.9482
CO6_HUMAN Complement component C6	CO6_HUMAN Complement component C6	685	584	106.45
CO6_HUMAN Complement component C6	CO6_HUMAN Complement component C6	685	902	51.9507
CO6_HUMAN Complement component C6	CO6_HUMAN Complement component C6	685	201	77.3048
CO6_HUMAN Complement component C6	CO6_HUMAN Complement component C6	685	113	74.0286
CO6_HUMAN Complement component C6	CO6_HUMAN Complement component C6	685	156	54.8302
CO6_HUMAN Complement component C6	CO6_HUMAN Complement component C6	685	488	88.6144
CO6_HUMAN Complement component C6	CO6_HUMAN Complement component C6	713	201	98.5099
CO6_HUMAN Complement component C6	CO6_HUMAN Complement component C6	713	749	17.5573
CO6_HUMAN Complement component C6	CO6_HUMAN Complement component C6	742	713	8.74706
CO6_HUMAN Complement component C6	CO6_HUMAN Complement component C6	742	749	16.1272
CO6_HUMAN Complement component C6	CO6_HUMAN Complement component C6	747	749	6.96095
CO6_HUMAN Complement component C6	CO6_HUMAN Complement component C6	851	685	49.3069
CO6_HUMAN Complement component C6	CO6_HUMAN Complement component C6	886	910	9.2131
CO6_HUMAN Complement component C6	CO6_HUMAN Complement component C6	886	902	14.4942
CO6_HUMAN Complement component C6	CO6_HUMAN Complement component C6	902	391	136.24
CO6_HUMAN Complement component C6	CO6_HUMAN Complement component C6	902	584	133.132
CO6_HUMAN Complement component C6	CO6_HUMAN Complement component C6	902	156	84.7169
CO6_HUMAN Complement component C6	CO6_HUMAN Complement component C6	902	297	127.937
CO6_HUMAN Complement component C6	CO6_HUMAN Complement component C6	902	394	146.387
CO6_HUMAN Complement component C6	CO6_HUMAN Complement component C6	902	201	108.36
CO6_HUMAN Complement component C6	CO6_HUMAN Complement component C6	902	488	112.676
CO6_HUMAN Complement component C6	CO6_HUMAN Complement component C6	910	201	126.108
