# Supplementary material for: Selective cross‐linking of coinciding protein assemblies by in‐gel cross‐linking mass spectrometry
Source: EMBO J. 2021 Jan 18;40(4):e106174. doi: 10.15252/embj.2020106174 (PMC7883291; doi:10.15252/embj.2020106174)
Supplement: Supplementary file 9 — Dataset EV5 [file EMBJ-40-e106174-s009.xlsx]

## Sheet: Legend
Dataset EV5 – Prodigy analysis of the final IGX-MS driven model of C6
Tab no	Description
1	Prodigy analysis of IGX-MS driven model of C6

## Sheet: 1
Structure	Residue A	Position A	Residue B	Position B
Xlinked_driven_model_of_C6	ASP	339	GLY	880
Xlinked_driven_model_of_C7	GLU	186	LYS	902
Xlinked_driven_model_of_C8	VAL	395	GLN	726
Xlinked_driven_model_of_C9	CYS	112	GLU	885				Binding affinity and Kd prediction
Xlinked_driven_model_of_C10	SER	191	PRO	864
Xlinked_driven_model_of_C11	GLU	429	ARG	820				The binding affinity (ΔG) and dissociation constant (Kd)predicted values are:
Xlinked_driven_model_of_C12	ALA	320	THR	883				Protein-protein complex	ΔG (kcal mol-1)	Kd (M) at 25.0 ℃
Xlinked_driven_model_of_C13	GLU	445	SER	735				C6_compact_cluster1_1	-17.2	2.5e-13
Xlinked_driven_model_of_C14	LYS	162	SER	853
Xlinked_driven_model_of_C15	ILE	114	LYS	886
Xlinked_driven_model_of_C16	ASN	402	THR	653				Prediction details
Xlinked_driven_model_of_C17	VAL	169	LEU	863
Xlinked_driven_model_of_C18	GLU	445	PRO	732				Number of Interfacial Contacts (ICs) per property:
Xlinked_driven_model_of_C19	ILE	336	SER	881				ICs charged-charged:	9
Xlinked_driven_model_of_C20	PHE	340	SER	882				ICs charged-polar:	33
Xlinked_driven_model_of_C21	THR	400	SER	729				ICs charged-apolar:	36
Xlinked_driven_model_of_C22	CYS	143	ASN	889				ICs polar-polar:	12
Xlinked_driven_model_of_C23	VAL	316	LEU	888				ICs polar-apolar:	40
Xlinked_driven_model_of_C24	ALA	320	SER	881				ICs apolar-apolar:	18
Xlinked_driven_model_of_C25	ASN	141	PRO	864				Non Interacting Surface (NIS) per property:
Xlinked_driven_model_of_C26	CYS	75	GLU	885				NIS charged:	0.2752
Xlinked_driven_model_of_C27	GLU	186	ASN	900				NIS apolar:	0.3289
Xlinked_driven_model_of_C28	GLY	185	LYS	902
Xlinked_driven_model_of_C29	LYS	113	ALA	913
Xlinked_driven_model_of_C30	GLU	140	PRO	865
Xlinked_driven_model_of_C31	GLU	406	GLU	656
Xlinked_driven_model_of_C32	VAL	316	ILE	896
Xlinked_driven_model_of_C33	ILE	76	SER	884
Xlinked_driven_model_of_C34	LEU	370	THR	653
Xlinked_driven_model_of_C35	THR	401	GLY	654
Xlinked_driven_model_of_C36	ASN	367	ARG	635
Xlinked_driven_model_of_C37	ASN	141	GLN	866
Xlinked_driven_model_of_C38	GLU	406	THR	657
Xlinked_driven_model_of_C39	LEU	111	ALA	913
Xlinked_driven_model_of_C40	ILE	76	GLU	885
Xlinked_driven_model_of_C41	CYS	75	ALA	913
Xlinked_driven_model_of_C42	GLU	186	ILE	896
Xlinked_driven_model_of_C43	ILE	76	THR	883
Xlinked_driven_model_of_C44	PHE	340	SER	881
Xlinked_driven_model_of_C45	GLU	406	CYS	651
Xlinked_driven_model_of_C46	SER	127	GLU	892
Xlinked_driven_model_of_C47	GLU	409	ASN	728
Xlinked_driven_model_of_C48	HIS	323	SER	884
Xlinked_driven_model_of_C49	GLY	144	PHE	868
Xlinked_driven_model_of_C50	HIS	397	GLY	654
Xlinked_driven_model_of_C51	GLU	186	SER	881
Xlinked_driven_model_of_C52	ASP	142	PRO	865
Xlinked_driven_model_of_C53	LYS	319	LEU	888
Xlinked_driven_model_of_C54	ASN	174	LYS	902
Xlinked_driven_model_of_C55	THR	400	ASN	728
Xlinked_driven_model_of_C56	THR	401	GLY	727
Xlinked_driven_model_of_C57	ASN	141	CYS	867
Xlinked_driven_model_of_C58	HIS	397	THR	681
Xlinked_driven_model_of_C59	LYS	319	THR	887
Xlinked_driven_model_of_C60	LYS	319	SER	882
Xlinked_driven_model_of_C61	CYS	112	SER	884
Xlinked_driven_model_of_C62	THR	393	GLN	726
Xlinked_driven_model_of_C63	ASN	141	PHE	868
Xlinked_driven_model_of_C64	ARG	129	PRO	865
Xlinked_driven_model_of_C65	ASP	189	PRO	865
Xlinked_driven_model_of_C66	GLY	410	SER	729
Xlinked_driven_model_of_C67	THR	401	THR	653
Xlinked_driven_model_of_C68	HIS	323	LYS	886
Xlinked_driven_model_of_C69	ASN	164	LYS	851
Xlinked_driven_model_of_C70	GLY	144	PRO	864
Xlinked_driven_model_of_C71	HIS	397	ILE	703
Xlinked_driven_model_of_C72	GLN	170	ILE	896
Xlinked_driven_model_of_C73	GLU	445	PRO	733
Xlinked_driven_model_of_C74	ASP	339	SER	882
Xlinked_driven_model_of_C75	ASN	174	ASN	900
Xlinked_driven_model_of_C76	HIS	397	THR	653
Xlinked_driven_model_of_C77	ARG	184	SER	881
Xlinked_driven_model_of_C78	ASN	322	LYS	886
Xlinked_driven_model_of_C79	LYS	319	SER	884
Xlinked_driven_model_of_C80	CYS	112	LYS	886
Xlinked_driven_model_of_C81	LYS	392	GLN	726
Xlinked_driven_model_of_C82	HIS	323	SER	882
Xlinked_driven_model_of_C83	LYS	113	LYS	886
Xlinked_driven_model_of_C84	GLY	426	ARG	820
Xlinked_driven_model_of_C85	VAL	395	GLY	727
Xlinked_driven_model_of_C86	PRO	165	LEU	863
Xlinked_driven_model_of_C87	LYS	162	ALA	854
Xlinked_driven_model_of_C88	THR	400	THR	681
Xlinked_driven_model_of_C89	LEU	171	ASN	900
Xlinked_driven_model_of_C90	VAL	316	SER	882
Xlinked_driven_model_of_C91	ASN	164	VAL	860
Xlinked_driven_model_of_C92	ASN	190	LEU	863
Xlinked_driven_model_of_C93	GLY	410	GLY	727
Xlinked_driven_model_of_C94	SER	127	THR	887
Xlinked_driven_model_of_C95	GLN	170	ASN	900
Xlinked_driven_model_of_C96	ARG	398	THR	653
Xlinked_driven_model_of_C97	ASN	146	PHE	868
Xlinked_driven_model_of_C98	VAL	395	CYS	725
Xlinked_driven_model_of_C99	GLN	170	ALA	899
Xlinked_driven_model_of_C100	ASP	315	LEU	888
Xlinked_driven_model_of_C101	ASP	145	CYS	867
Xlinked_driven_model_of_C102	ASP	339	SER	881
Xlinked_driven_model_of_C103	GLU	445	ILE	734
Xlinked_driven_model_of_C104	GLY	139	GLN	866
Xlinked_driven_model_of_C105	SER	191	PRO	865
Xlinked_driven_model_of_C106	THR	401	LEU	652
Xlinked_driven_model_of_C107	CYS	399	THR	653
Xlinked_driven_model_of_C108	LYS	403	GLU	648
Xlinked_driven_model_of_C109	PRO	183	LYS	902
Xlinked_driven_model_of_C110	ARG	335	THR	883
Xlinked_driven_model_of_C111	THR	400	GLN	726
Xlinked_driven_model_of_C112	GLY	144	CYS	867
Xlinked_driven_model_of_C113	CYS	75	LEU	912
Xlinked_driven_model_of_C114	ASN	146	CYS	867
Xlinked_driven_model_of_C115	ARG	427	ARG	820
Xlinked_driven_model_of_C116	CYS	112	ALA	913
Xlinked_driven_model_of_C117	LEU	171	LYS	902
Xlinked_driven_model_of_C118	LYS	403	CYS	651
Xlinked_driven_model_of_C119	GLY	185	SER	881
Xlinked_driven_model_of_C120	VAL	316	SER	881
Xlinked_driven_model_of_C121	ARG	398	GLY	654
Xlinked_driven_model_of_C122	LYS	403	LEU	652
Xlinked_driven_model_of_C123	GLY	144	LYS	869
Xlinked_driven_model_of_C124	GLU	409	GLY	727
Xlinked_driven_model_of_C125	ARG	184	ASN	900
Xlinked_driven_model_of_C126	ASN	141	PRO	865
Xlinked_driven_model_of_C127	GLU	409	SER	729
Xlinked_driven_model_of_C128	THR	401	THR	681
Xlinked_driven_model_of_C129	LYS	319	LYS	886
Xlinked_driven_model_of_C130	GLU	406	LEU	652
Xlinked_driven_model_of_C131	ARG	184	LYS	902
Xlinked_driven_model_of_C132	THR	401	PHE	655
Xlinked_driven_model_of_C133	ASP	339	THR	883
Xlinked_driven_model_of_C134	LYS	392	THR	724
Xlinked_driven_model_of_C135	ILE	336	THR	883
Xlinked_driven_model_of_C136	LYS	385	GLN	726
Xlinked_driven_model_of_C137	PRO	74	SER	884
Xlinked_driven_model_of_C138	THR	400	GLY	727
Xlinked_driven_model_of_C139	GLU	406	PHE	655
Xlinked_driven_model_of_C140	LEU	111	LEU	912
Xlinked_driven_model_of_C141	VAL	316	MET	879
Xlinked_driven_model_of_C142	CYS	143	GLU	892
Xlinked_driven_model_of_C143	ASN	458	ARG	820
Xlinked_driven_model_of_C144	ALA	320	LYS	886
Xlinked_driven_model_of_C145	PHE	192	PRO	865
Xlinked_driven_model_of_C146	GLU	140	GLN	866
Xlinked_driven_model_of_C147	SER	191	LEU	863
Xlinked_driven_model_of_C148	THR	401	GLU	656
Xlinked_driven_model_of_C149	VAL	395	ILE	703
Xlinked_driven_model_of_C150	GLN	170	LEU	863
Xlinked_driven_model_of_C151	ALA	320	SER	882
Xlinked_driven_model_of_C152	LYS	319	MET	879
Xlinked_driven_model_of_C153	LYS	403	SER	650
