# Supplementary material for: Selective cross‐linking of coinciding protein assemblies by in‐gel cross‐linking mass spectrometry
Source: EMBO J. 2021 Jan 18;40(4):e106174. doi: 10.15252/embj.2020106174 (PMC7883291; doi:10.15252/embj.2020106174)
Supplement: Supplementary file 10 — Dataset EV6 [file EMBJ-40-e106174-s010.xlsx]

## Sheet: Legend
Dataset EV6 – Cross-links of C6 identified by IGX-MS and in-solution XL-MS plotted onto the IGX-MS driven model of C6.
Tab no	Description
1	Mapped distances for cross-links identified with IGX-MS onto the IGX-MS driven model of C6
2	Mapped distances for cross-links identified with Iin-solution XL-MS onto the IGX-MS driven model of C6

## Sheet: 1
Protein A	Protein B	Structure Description	Position A	Position B	Cα-Cα distance		*Cross-links identified in two of three replicates
CO6_HUMAN Complement component C6	CO6_HUMAN Complement component C6	IGX-MS_driven_model_of_C6	113	201	40.2295
CO6_HUMAN Complement component C6	CO6_HUMAN Complement component C6	IGX-MS_driven_model_of_C6	113	288	45.1935
CO6_HUMAN Complement component C6	CO6_HUMAN Complement component C6	IGX-MS_driven_model_of_C6	113	384	50.857
CO6_HUMAN Complement component C6	CO6_HUMAN Complement component C6	IGX-MS_driven_model_of_C6	113	482	30.6631
CO6_HUMAN Complement component C6	CO6_HUMAN Complement component C6	IGX-MS_driven_model_of_C6	120	201	36.6955
CO6_HUMAN Complement component C6	CO6_HUMAN Complement component C6	IGX-MS_driven_model_of_C6	120	482	27.6086
CO6_HUMAN Complement component C6	CO6_HUMAN Complement component C6	IGX-MS_driven_model_of_C6	134	120	12.8724
CO6_HUMAN Complement component C6	CO6_HUMAN Complement component C6	IGX-MS_driven_model_of_C6	134	156	8.02106
CO6_HUMAN Complement component C6	CO6_HUMAN Complement component C6	IGX-MS_driven_model_of_C6	134	198	16.1566
CO6_HUMAN Complement component C6	CO6_HUMAN Complement component C6	IGX-MS_driven_model_of_C6	134	201	26.2424
CO6_HUMAN Complement component C6	CO6_HUMAN Complement component C6	IGX-MS_driven_model_of_C6	134	288	54.6905
CO6_HUMAN Complement component C6	CO6_HUMAN Complement component C6	IGX-MS_driven_model_of_C6	134	384	47.9195
CO6_HUMAN Complement component C6	CO6_HUMAN Complement component C6	IGX-MS_driven_model_of_C6	134	482	26.9618
CO6_HUMAN Complement component C6	CO6_HUMAN Complement component C6	IGX-MS_driven_model_of_C6	156	201	20.2667
CO6_HUMAN Complement component C6	CO6_HUMAN Complement component C6	IGX-MS_driven_model_of_C6	156	384	43.9015
CO6_HUMAN Complement component C6	CO6_HUMAN Complement component C6	IGX-MS_driven_model_of_C6	156	391	40.4164
CO6_HUMAN Complement component C6	CO6_HUMAN Complement component C6	IGX-MS_driven_model_of_C6	156	394	50.0368
CO6_HUMAN Complement component C6	CO6_HUMAN Complement component C6	IGX-MS_driven_model_of_C6	162	156	15.0163
CO6_HUMAN Complement component C6	CO6_HUMAN Complement component C6	IGX-MS_driven_model_of_C6	162	201	14.4195
CO6_HUMAN Complement component C6	CO6_HUMAN Complement component C6	IGX-MS_driven_model_of_C6	198	156	11.0299
CO6_HUMAN Complement component C6	CO6_HUMAN Complement component C6	IGX-MS_driven_model_of_C6	279	156	40.7764
CO6_HUMAN Complement component C6	CO6_HUMAN Complement component C6	IGX-MS_driven_model_of_C6	279	201	33.484
CO6_HUMAN Complement component C6	CO6_HUMAN Complement component C6	IGX-MS_driven_model_of_C6	279	288	14.322
CO6_HUMAN Complement component C6	CO6_HUMAN Complement component C6	IGX-MS_driven_model_of_C6	279	394	34.7468
CO6_HUMAN Complement component C6	CO6_HUMAN Complement component C6	IGX-MS_driven_model_of_C6	287	201	45.3125
CO6_HUMAN Complement component C6	CO6_HUMAN Complement component C6	IGX-MS_driven_model_of_C6	287	297	24.4749
CO6_HUMAN Complement component C6	CO6_HUMAN Complement component C6	IGX-MS_driven_model_of_C6	288	156	54.1155
CO6_HUMAN Complement component C6	CO6_HUMAN Complement component C6	IGX-MS_driven_model_of_C6	288	201	44.6705
CO6_HUMAN Complement component C6	CO6_HUMAN Complement component C6	IGX-MS_driven_model_of_C6	288	297	23.0406
CO6_HUMAN Complement component C6	CO6_HUMAN Complement component C6	IGX-MS_driven_model_of_C6	288	384	27.2791
CO6_HUMAN Complement component C6	CO6_HUMAN Complement component C6	IGX-MS_driven_model_of_C6	288	394	36.429
CO6_HUMAN Complement component C6	CO6_HUMAN Complement component C6	IGX-MS_driven_model_of_C6	309	156	20.6078
CO6_HUMAN Complement component C6	CO6_HUMAN Complement component C6	IGX-MS_driven_model_of_C6	309	201	23.7492
CO6_HUMAN Complement component C6	CO6_HUMAN Complement component C6	IGX-MS_driven_model_of_C6	309	288	40.7171
CO6_HUMAN Complement component C6	CO6_HUMAN Complement component C6	IGX-MS_driven_model_of_C6	309	297	31.202
CO6_HUMAN Complement component C6	CO6_HUMAN Complement component C6	IGX-MS_driven_model_of_C6	309	391	36.223
CO6_HUMAN Complement component C6	CO6_HUMAN Complement component C6	IGX-MS_driven_model_of_C6	309	482	8.98927
CO6_HUMAN Complement component C6	CO6_HUMAN Complement component C6	IGX-MS_driven_model_of_C6	376	201	36.1588
CO6_HUMAN Complement component C6	CO6_HUMAN Complement component C6	IGX-MS_driven_model_of_C6	376	384	12.6392
CO6_HUMAN Complement component C6	CO6_HUMAN Complement component C6	IGX-MS_driven_model_of_C6	376	392	18.8495
CO6_HUMAN Complement component C6	CO6_HUMAN Complement component C6	IGX-MS_driven_model_of_C6	376	394	16.3852
CO6_HUMAN Complement component C6	CO6_HUMAN Complement component C6	IGX-MS_driven_model_of_C6	376	482	35.1234
CO6_HUMAN Complement component C6	CO6_HUMAN Complement component C6	IGX-MS_driven_model_of_C6	384	201	26.2924
CO6_HUMAN Complement component C6	CO6_HUMAN Complement component C6	IGX-MS_driven_model_of_C6	391	201	21.0091
CO6_HUMAN Complement component C6	CO6_HUMAN Complement component C6	IGX-MS_driven_model_of_C6	391	384	8.36315
CO6_HUMAN Complement component C6	CO6_HUMAN Complement component C6	IGX-MS_driven_model_of_C6	391	394	9.76714
CO6_HUMAN Complement component C6	CO6_HUMAN Complement component C6	IGX-MS_driven_model_of_C6	392	156	43.9609
CO6_HUMAN Complement component C6	CO6_HUMAN Complement component C6	IGX-MS_driven_model_of_C6	392	384	8.40074
CO6_HUMAN Complement component C6	CO6_HUMAN Complement component C6	IGX-MS_driven_model_of_C6	394	201	30.4504
CO6_HUMAN Complement component C6	CO6_HUMAN Complement component C6	IGX-MS_driven_model_of_C6	394	384	10.8605
CO6_HUMAN Complement component C6	CO6_HUMAN Complement component C6	IGX-MS_driven_model_of_C6	403	376	15.0631
CO6_HUMAN Complement component C6	CO6_HUMAN Complement component C6	IGX-MS_driven_model_of_C6	403	384	21.0431
CO6_HUMAN Complement component C6	CO6_HUMAN Complement component C6	IGX-MS_driven_model_of_C6	403	391	27.0681
CO6_HUMAN Complement component C6	CO6_HUMAN Complement component C6	IGX-MS_driven_model_of_C6	403	392	24.5677
CO6_HUMAN Complement component C6	CO6_HUMAN Complement component C6	IGX-MS_driven_model_of_C6	403	394	20.0151
CO6_HUMAN Complement component C6	CO6_HUMAN Complement component C6	IGX-MS_driven_model_of_C6	407	156	63.6052
CO6_HUMAN Complement component C6	CO6_HUMAN Complement component C6	IGX-MS_driven_model_of_C6	407	201	46.4306
CO6_HUMAN Complement component C6	CO6_HUMAN Complement component C6	IGX-MS_driven_model_of_C6	407	376	18.2081
CO6_HUMAN Complement component C6	CO6_HUMAN Complement component C6	IGX-MS_driven_model_of_C6	407	384	20.516
CO6_HUMAN Complement component C6	CO6_HUMAN Complement component C6	IGX-MS_driven_model_of_C6	407	391	26.7472
CO6_HUMAN Complement component C6	CO6_HUMAN Complement component C6	IGX-MS_driven_model_of_C6	407	394	20.9557
CO6_HUMAN Complement component C6	CO6_HUMAN Complement component C6	IGX-MS_driven_model_of_C6	407	482	51.0398
CO6_HUMAN Complement component C6	CO6_HUMAN Complement component C6	IGX-MS_driven_model_of_C6	407	584	48.966
CO6_HUMAN Complement component C6	CO6_HUMAN Complement component C6	IGX-MS_driven_model_of_C6	418	288	13.232
CO6_HUMAN Complement component C6	CO6_HUMAN Complement component C6	IGX-MS_driven_model_of_C6	418	391	27.8235
CO6_HUMAN Complement component C6	CO6_HUMAN Complement component C6	IGX-MS_driven_model_of_C6	418	392	27.1458
CO6_HUMAN Complement component C6	CO6_HUMAN Complement component C6	IGX-MS_driven_model_of_C6	418	482	40.4325
CO6_HUMAN Complement component C6	CO6_HUMAN Complement component C6	IGX-MS_driven_model_of_C6	438	288	18.7888
CO6_HUMAN Complement component C6	CO6_HUMAN Complement component C6	IGX-MS_driven_model_of_C6	438	391	30.4706
CO6_HUMAN Complement component C6	CO6_HUMAN Complement component C6	IGX-MS_driven_model_of_C6	438	392	29.1691
CO6_HUMAN Complement component C6	CO6_HUMAN Complement component C6	IGX-MS_driven_model_of_C6	438	394	29.2973
CO6_HUMAN Complement component C6	CO6_HUMAN Complement component C6	IGX-MS_driven_model_of_C6	438	488	45.1791
CO6_HUMAN Complement component C6	CO6_HUMAN Complement component C6	IGX-MS_driven_model_of_C6	438	902	36.751
CO6_HUMAN Complement component C6	CO6_HUMAN Complement component C6	IGX-MS_driven_model_of_C6	482	201	27.7224
CO6_HUMAN Complement component C6	CO6_HUMAN Complement component C6	IGX-MS_driven_model_of_C6	482	288	34.5273
CO6_HUMAN Complement component C6	CO6_HUMAN Complement component C6	IGX-MS_driven_model_of_C6	482	391	34.7869
CO6_HUMAN Complement component C6	CO6_HUMAN Complement component C6	IGX-MS_driven_model_of_C6	482	394	41.5432
CO6_HUMAN Complement component C6	CO6_HUMAN Complement component C6	IGX-MS_driven_model_of_C6	488	156	37.9686
CO6_HUMAN Complement component C6	CO6_HUMAN Complement component C6	IGX-MS_driven_model_of_C6	488	201	36.4885
CO6_HUMAN Complement component C6	CO6_HUMAN Complement component C6	IGX-MS_driven_model_of_C6	488	384	36.9011
CO6_HUMAN Complement component C6	CO6_HUMAN Complement component C6	IGX-MS_driven_model_of_C6	488	482	10.0241
CO6_HUMAN Complement component C6	CO6_HUMAN Complement component C6	IGX-MS_driven_model_of_C6	584	391	44.5473
CO6_HUMAN Complement component C6	CO6_HUMAN Complement component C6	IGX-MS_driven_model_of_C6	685	156	63.0163
CO6_HUMAN Complement component C6	CO6_HUMAN Complement component C6	IGX-MS_driven_model_of_C6	685	394	21.0514
CO6_HUMAN Complement component C6	CO6_HUMAN Complement component C6	IGX-MS_driven_model_of_C6	713	749	20.0874
CO6_HUMAN Complement component C6	CO6_HUMAN Complement component C6	IGX-MS_driven_model_of_C6	742	749	17.08
CO6_HUMAN Complement component C6	CO6_HUMAN Complement component C6	IGX-MS_driven_model_of_C6	851	156	23.4997
CO6_HUMAN Complement component C6	CO6_HUMAN Complement component C6	IGX-MS_driven_model_of_C6	878	902	9.2157
CO6_HUMAN Complement component C6	CO6_HUMAN Complement component C6	IGX-MS_driven_model_of_C6	886	156	28.7446
CO6_HUMAN Complement component C6	CO6_HUMAN Complement component C6	IGX-MS_driven_model_of_C6	886	902	15.0053
CO6_HUMAN Complement component C6	CO6_HUMAN Complement component C6	IGX-MS_driven_model_of_C6	886	910	10.3552
CO6_HUMAN Complement component C6	CO6_HUMAN Complement component C6	IGX-MS_driven_model_of_C6	902	156	30.1787
CO6_HUMAN Complement component C6	CO6_HUMAN Complement component C6	IGX-MS_driven_model_of_C6	902	288	30.1687
CO6_HUMAN Complement component C6	CO6_HUMAN Complement component C6	IGX-MS_driven_model_of_C6	902	482	27.4004

## Sheet: 2
Protein A	Protein B	Structure Description	Position A	Position B	Cα-Cα distance		*Cross-links identified in two of three replicates
CO6_HUMAN Complement component C6	CO6_HUMAN Complement component C6	IGX-MS_driven_model_of_C6	134	156	8.02106
CO6_HUMAN Complement component C6	CO6_HUMAN Complement component C6	IGX-MS_driven_model_of_C6	156	201	20.2667
CO6_HUMAN Complement component C6	CO6_HUMAN Complement component C6	IGX-MS_driven_model_of_C6	162	156	15.0163
CO6_HUMAN Complement component C6	CO6_HUMAN Complement component C6	IGX-MS_driven_model_of_C6	162	685	51.0782
CO6_HUMAN Complement component C6	CO6_HUMAN Complement component C6	IGX-MS_driven_model_of_C6	162	201	14.4195
CO6_HUMAN Complement component C6	CO6_HUMAN Complement component C6	IGX-MS_driven_model_of_C6	198	156	11.0299
CO6_HUMAN Complement component C6	CO6_HUMAN Complement component C6	IGX-MS_driven_model_of_C6	198	309	17.1004
CO6_HUMAN Complement component C6	CO6_HUMAN Complement component C6	IGX-MS_driven_model_of_C6	230	275	21.9046
CO6_HUMAN Complement component C6	CO6_HUMAN Complement component C6	IGX-MS_driven_model_of_C6	230	376	7.82761
CO6_HUMAN Complement component C6	CO6_HUMAN Complement component C6	IGX-MS_driven_model_of_C6	275	438	27.5297
CO6_HUMAN Complement component C6	CO6_HUMAN Complement component C6	IGX-MS_driven_model_of_C6	275	418	23.2788
CO6_HUMAN Complement component C6	CO6_HUMAN Complement component C6	IGX-MS_driven_model_of_C6	279	438	23.5324
CO6_HUMAN Complement component C6	CO6_HUMAN Complement component C6	IGX-MS_driven_model_of_C6	279	288	14.322
CO6_HUMAN Complement component C6	CO6_HUMAN Complement component C6	IGX-MS_driven_model_of_C6	279	418	19.0746
CO6_HUMAN Complement component C6	CO6_HUMAN Complement component C6	IGX-MS_driven_model_of_C6	309	113	26.7846
CO6_HUMAN Complement component C6	CO6_HUMAN Complement component C6	IGX-MS_driven_model_of_C6	319	902	15.0104
CO6_HUMAN Complement component C6	CO6_HUMAN Complement component C6	IGX-MS_driven_model_of_C6	319	113	7.49503
CO6_HUMAN Complement component C6	CO6_HUMAN Complement component C6	IGX-MS_driven_model_of_C6	384	297	6.98963
CO6_HUMAN Complement component C6	CO6_HUMAN Complement component C6	IGX-MS_driven_model_of_C6	391	384	8.36315
CO6_HUMAN Complement component C6	CO6_HUMAN Complement component C6	IGX-MS_driven_model_of_C6	391	297	12.6522
CO6_HUMAN Complement component C6	CO6_HUMAN Complement component C6	IGX-MS_driven_model_of_C6	391	394	9.76714
CO6_HUMAN Complement component C6	CO6_HUMAN Complement component C6	IGX-MS_driven_model_of_C6	394	384	10.8605
CO6_HUMAN Complement component C6	CO6_HUMAN Complement component C6	IGX-MS_driven_model_of_C6	403	394	20.0151
CO6_HUMAN Complement component C6	CO6_HUMAN Complement component C6	IGX-MS_driven_model_of_C6	403	288	29.6366
CO6_HUMAN Complement component C6	CO6_HUMAN Complement component C6	IGX-MS_driven_model_of_C6	407	287	29.4899
CO6_HUMAN Complement component C6	CO6_HUMAN Complement component C6	IGX-MS_driven_model_of_C6	407	418	16.4485
CO6_HUMAN Complement component C6	CO6_HUMAN Complement component C6	IGX-MS_driven_model_of_C6	407	288	28.9604
CO6_HUMAN Complement component C6	CO6_HUMAN Complement component C6	IGX-MS_driven_model_of_C6	418	287	13.2116
CO6_HUMAN Complement component C6	CO6_HUMAN Complement component C6	IGX-MS_driven_model_of_C6	418	288	13.232
CO6_HUMAN Complement component C6	CO6_HUMAN Complement component C6	IGX-MS_driven_model_of_C6	418	438	7.06652
CO6_HUMAN Complement component C6	CO6_HUMAN Complement component C6	IGX-MS_driven_model_of_C6	438	391	30.4706
CO6_HUMAN Complement component C6	CO6_HUMAN Complement component C6	IGX-MS_driven_model_of_C6	438	287	17.6538
CO6_HUMAN Complement component C6	CO6_HUMAN Complement component C6	IGX-MS_driven_model_of_C6	438	297	23.6612
CO6_HUMAN Complement component C6	CO6_HUMAN Complement component C6	IGX-MS_driven_model_of_C6	438	288	18.7888
CO6_HUMAN Complement component C6	CO6_HUMAN Complement component C6	IGX-MS_driven_model_of_C6	438	394	29.2973
CO6_HUMAN Complement component C6	CO6_HUMAN Complement component C6	IGX-MS_driven_model_of_C6	438	407	14.9737
CO6_HUMAN Complement component C6	CO6_HUMAN Complement component C6	IGX-MS_driven_model_of_C6	438	902	36.751
CO6_HUMAN Complement component C6	CO6_HUMAN Complement component C6	IGX-MS_driven_model_of_C6	446	391	19.953
CO6_HUMAN Complement component C6	CO6_HUMAN Complement component C6	IGX-MS_driven_model_of_C6	488	482	10.0241
CO6_HUMAN Complement component C6	CO6_HUMAN Complement component C6	IGX-MS_driven_model_of_C6	638	156	81.9136
CO6_HUMAN Complement component C6	CO6_HUMAN Complement component C6	IGX-MS_driven_model_of_C6	685	584	62.6352
CO6_HUMAN Complement component C6	CO6_HUMAN Complement component C6	IGX-MS_driven_model_of_C6	685	902	51.6749
CO6_HUMAN Complement component C6	CO6_HUMAN Complement component C6	IGX-MS_driven_model_of_C6	685	201	44.572
CO6_HUMAN Complement component C6	CO6_HUMAN Complement component C6	IGX-MS_driven_model_of_C6	685	113	70.7229
CO6_HUMAN Complement component C6	CO6_HUMAN Complement component C6	IGX-MS_driven_model_of_C6	685	156	63.0163
CO6_HUMAN Complement component C6	CO6_HUMAN Complement component C6	IGX-MS_driven_model_of_C6	685	488	61.2388
CO6_HUMAN Complement component C6	CO6_HUMAN Complement component C6	IGX-MS_driven_model_of_C6	713	201	40.9829
CO6_HUMAN Complement component C6	CO6_HUMAN Complement component C6	IGX-MS_driven_model_of_C6	713	749	20.0874
CO6_HUMAN Complement component C6	CO6_HUMAN Complement component C6	IGX-MS_driven_model_of_C6	742	713	9.59394
CO6_HUMAN Complement component C6	CO6_HUMAN Complement component C6	IGX-MS_driven_model_of_C6	742	749	17.08
CO6_HUMAN Complement component C6	CO6_HUMAN Complement component C6	IGX-MS_driven_model_of_C6	747	749	6.57505
CO6_HUMAN Complement component C6	CO6_HUMAN Complement component C6	IGX-MS_driven_model_of_C6	851	685	48.0085
CO6_HUMAN Complement component C6	CO6_HUMAN Complement component C6	IGX-MS_driven_model_of_C6	886	910	10.3552
CO6_HUMAN Complement component C6	CO6_HUMAN Complement component C6	IGX-MS_driven_model_of_C6	886	902	15.0053
CO6_HUMAN Complement component C6	CO6_HUMAN Complement component C6	IGX-MS_driven_model_of_C6	902	391	36.1373
CO6_HUMAN Complement component C6	CO6_HUMAN Complement component C6	IGX-MS_driven_model_of_C6	902	584	43.9056
CO6_HUMAN Complement component C6	CO6_HUMAN Complement component C6	IGX-MS_driven_model_of_C6	902	156	30.1787
CO6_HUMAN Complement component C6	CO6_HUMAN Complement component C6	IGX-MS_driven_model_of_C6	902	297	29.0385
CO6_HUMAN Complement component C6	CO6_HUMAN Complement component C6	IGX-MS_driven_model_of_C6	902	394	43.9628
CO6_HUMAN Complement component C6	CO6_HUMAN Complement component C6	IGX-MS_driven_model_of_C6	902	201	30.3949
CO6_HUMAN Complement component C6	CO6_HUMAN Complement component C6	IGX-MS_driven_model_of_C6	902	488	29.0977
CO6_HUMAN Complement component C6	CO6_HUMAN Complement component C6	IGX-MS_driven_model_of_C6	910	201	43.6741
