# Supplementary material for: Selective cross‐linking of coinciding protein assemblies by in‐gel cross‐linking mass spectrometry
Source: EMBO J. 2021 Jan 18;40(4):e106174. doi: 10.15252/embj.2020106174 (PMC7883291; doi:10.15252/embj.2020106174)
Supplement: Supplementary file 11 — Dataset EV7 [file EMBJ-40-e106174-s011.xlsx]

## Sheet: Legend
Dataset EV7 – Score overview for Modeller C6 models
Tab no	Description
1	Score overview (DOPE score, GA341 score and CM score) for IGX-MS driven C6 modells generated with Modeller

## Sheet: 1
Model	DOPE score	GA341 score	CM score
model1	-48262.1	1	443.173
model2	-49543.3	1	444.322
model3	-49344.9	1	468.665
model4	-48420.5	1	444.322
model5	-48989	1	443.129
model6	-48089.9	1	439.363
model7	-49292.6	1	444.357
model8	-49073.6	1	446.002
model9	-48613.3	1	454.586
model10	-48330.6	1	435.878
model11	-48057	1	445.835
model12	-49329.7	1	432.381
model13	-49928.8	1	447.896
model14	-48418.9	1	440.963
model15	-48866.4	1	438.195
model16	-48828.8	1	443.763
model17	-48371.4	1	449.176
model18	-48342.8	1	448.989
model19	-48894.4	1	432.896
model20	-48705	1	440.475
