# Supplementary material for: Selective cross‐linking of coinciding protein assemblies by in‐gel cross‐linking mass spectrometry
Source: EMBO J. 2021 Jan 18;40(4):e106174. doi: 10.15252/embj.2020106174 (PMC7883291; doi:10.15252/embj.2020106174)
Supplement: Supplementary file 12 — Dataset EV8 [file EMBJ-40-e106174-s012.xlsx]

## Sheet: Legend
Dataset EV8 – Overview for Haddock docked C6 models.
Tab no	Description
1	Overview of Haddock score and mapped cross-links distances for docked C6 clusters

## Sheet: 1
Haddock_cluster	Chain1	Pos1	Chain2	Pos2	Xlink	Description	Distance	Median_Distance	Haddok_score
cluster1_1	A	438	B	902	Intra	1	36.751	29.4566	-102.3 +/- 5.4
cluster1_1	A	156	B	685	Intra	2	63.0163
cluster1_1	A	394	B	685	Intra	3	21.0514
cluster1_1	A	156	B	851	Intra	4	23.4997
cluster1_1	A	156	B	886	Intra	5	28.7446
cluster1_1	A	156	B	902	Intra	6	30.1787
cluster1_1	A	288	B	902	Intra	7	30.1687
cluster1_1	A	482	B	902	Intra	8	27.4004
cluster2_1	A	438	B	902	Intra	9	34.6323	29.8587	-49.0 +/- 7.7
cluster2_1	A	156	B	685	Intra	10	62.9127
cluster2_1	A	394	B	685	Intra	11	23.0266
cluster2_1	A	156	B	851	Intra	12	23.1798
cluster2_1	A	156	B	886	Intra	13	29.325
cluster2_1	A	156	B	902	Intra	14	30.5186
cluster2_1	A	288	B	902	Intra	15	30.2216
cluster2_1	A	482	B	902	Intra	16	29.4958
cluster3_1	A	438	B	902	Intra	17	38.3989	30.084	-105.0 +/- 7.1
cluster3_1	A	156	B	685	Intra	18	66.7003
cluster3_1	A	394	B	685	Intra	19	30.0674
cluster3_1	A	156	B	851	Intra	20	24.9174
cluster3_1	A	156	B	886	Intra	21	27.0359
cluster3_1	A	156	B	902	Intra	22	30.1007
cluster3_1	A	288	B	902	Intra	23	31.4677
cluster3_1	A	482	B	902	Intra	24	28.4628
cluster4_1	A	438	B	902	Intra	25	38.1435	29.9969	-30.2 +/- 6.0
cluster4_1	A	156	B	685	Intra	26	60.189
cluster4_1	A	394	B	685	Intra	27	21.5944
cluster4_1	A	156	B	851	Intra	28	28.1906
cluster4_1	A	156	B	886	Intra	29	29.7716
cluster4_1	A	156	B	902	Intra	30	29.9567
cluster4_1	A	288	B	902	Intra	31	32.3955
cluster4_1	A	482	B	902	Intra	32	30.0371
