# Supplementary material for: Selective cross‐linking of coinciding protein assemblies by in‐gel cross‐linking mass spectrometry
Source: EMBO J. 2021 Jan 18;40(4):e106174. doi: 10.15252/embj.2020106174 (PMC7883291; doi:10.15252/embj.2020106174)
Supplement: Supplementary file 13 — Movie EV1 [file EMBJ-40-e106174-s013.zip]

Archive with 2 entries (2 files):
- EMBOJ-2020-106174_Movie_EV1.mp4
- Movie_EV1_legend.txt
