# Supplementary material for: Selective cross‐linking of coinciding protein assemblies by in‐gel cross‐linking mass spectrometry
Source: EMBO J. 2021 Jan 18;40(4):e106174. doi: 10.15252/embj.2020106174 (PMC7883291; doi:10.15252/embj.2020106174)
Supplement: Supplementary file 13 — Movie EV1 [file EMBJ-40-e106174-s013.zip › Movie_EV1_legend.txt]

Movie EV1 – Video summary visualizing potential conformational changes that complement C6 undergoes from its monomeric state to its activated form.
